# Supplementary material for: Decoding the Genomic Variability among Members of the Bifidobacterium dentium Species
Source: Microorganisms. 2020 Nov 3;8(11):1720. doi: 10.3390/microorganisms8111720 (PMC7693768; doi:10.3390/microorganisms8111720)
Supplement: Supplementary file 1 [file microorganisms-08-01720-s001.zip]

Archive with 2 entries (2 files):
- Supplementary_tables.xlsx
- Figure_S1.tif
