# Supplementary material for: Decoding the Genomic Variability among Members of the Bifidobacterium dentium Species
Source: Microorganisms. 2020 Nov 3;8(11):1720. doi: 10.3390/microorganisms8111720 (PMC7693768; doi:10.3390/microorganisms8111720)
Supplement: Supplementary file 1 [file microorganisms-08-01720-s001.zip › Supplementary_tables.xlsx]

## Sheet: Table S1
Table S1. Average nucleotide identity between B. dentium strains.
Strain name	181B	1893B	2075B	2078B	2091B	2124B	679B	68T9	70T2	74T1	77T2	78T4	793B	831B	841B	848B	898B	924B	ATCC15424	ATCC27678	ATCC27679	Bd1	BIOML-A1	BIOML-A2	BIOML-A3	BRDF23	BRDF24	BRDF5	JCVIHMP022	cx-0004	DE-29	DSM20436	FMT-C1	FMT-C3	JCM1195	MGYG-HGUT-01354	NCTC11816	VB29
181B
1893B	98.5275
2075B	98.7784	98.523
2078B	98.6288	98.8017	98.6758
2091B	98.5144	98.9725	98.5219	98.861
2124B	98.6473	98.9485	98.5501	98.8131	98.9098
679B	98.7856	98.9767	98.5765	98.7459	98.9806	98.7787
68T9	99.0531	98.623	99.024	98.7578	98.4964	98.5584	98.8582
70T2	98.7101	98.902	98.6283	98.9138	98.837	99.1743	98.7892	98.6187
74T1	99.0529	98.5764	99.0041	98.7404	98.4868	98.5652	98.8383	99.9962	98.6334
77T2	99.0297	98.5741	98.9544	98.7061	98.486	98.613	98.8186	99.9878	98.636	99.9873
78T4	98.9922	98.5602	98.914	98.6807	98.4289	98.4529	98.7819	99.9153	98.5594	99.9141	99.9103
793B	98.4142	98.1888	98.3474	98.195	98.3328	98.3287	98.363	98.5457	98.4983	98.5087	98.4907	98.4431
831B	98.7929	98.8057	98.6024	98.76	98.8544	99.0011	98.9569	98.5335	98.9693	98.5387	98.5258	98.4596	98.3348
841B	98.4824	99.928	98.5249	98.7941	99.0577	98.931	98.927	98.5721	98.8878	98.5293	98.5214	98.4872	98.2805	98.9704
848B	98.5157	99.9168	98.5151	98.7601	99.0422	98.931	98.966	98.5536	98.8896	98.5137	98.5293	98.4794	98.2789	98.9813	99.9995
898B	98.9731	98.579	99.052	98.5355	98.5795	98.6129	98.7571	99.0292	98.7025	99.0267	99.022	98.9547	98.4562	98.7614	98.6589	98.6487
924B	98.9594	98.5829	99.0357	98.5007	98.5855	98.604	98.7529	99.0624	98.7056	99.0734	99.0574	98.9762	98.4753	98.7427	98.6546	98.6512	99.9968
ATCC15424	98.5612	99.0714	98.4889	98.8601	99.0186	98.9282	99.629	98.7263	98.8925	98.7176	98.7404	98.6564	98.3792	99.0382	99.0536	99.0561	98.6832	98.704
ATCC27678	98.8089	98.5206	99.0046	98.5853	98.5959	98.5594	98.7637	99.002	98.7323	99.0067	99.032	98.963	98.4797	98.6174	98.5507	98.5541	99.123	99.1072	98.6892
ATCC27679	98.6122	99.0763	98.5868	98.822	99.077	98.8892	99.5735	98.7043	98.91	98.7166	98.7104	98.6428	98.3803	98.9831	99.0491	99.0899	98.6904	98.6827	99.8481	98.7382
Bd1	98.8047	98.5359	98.9795	98.6444	98.5877	98.498	98.7789	99.0328	98.7246	99.0529	99.0608	98.9666	98.4934	98.5724	98.5721	98.5636	99.0976	99.0792	98.6999	99.9747	98.72
BIOML-A1	99.6625	98.5654	98.7666	98.5055	98.5	98.6244	98.7792	99.1639	98.6617	99.137	99.1419	99.0597	98.4381	98.6845	98.5394	98.5662	99.0291	99.0501	98.5674	98.9798	98.5988	98.9806
BIOML-A2	99.6463	98.5427	98.737	98.4241	98.4837	98.5436	98.7798	99.0466	98.614	99.0756	99.0247	99.0067	98.4092	98.6245	98.5087	98.5074	99.0773	99.0436	98.5469	98.9227	98.616	98.8941	99.9671
BIOML-A3	99.6576	98.565	98.7633	98.5304	98.5543	98.6127	98.8074	99.1378	98.6736	99.1687	99.1382	99.0595	98.4679	98.6839	98.5605	98.5536	99.0312	99.0416	98.5723	99.0115	98.6283	98.9832	99.9873	99.9578
BRDF23	98.6492	98.9947	98.5923	98.8471	98.8796	99.1238	98.903	98.6839	98.9644	98.626	98.6036	98.6462	98.2366	98.8867	98.9698	98.978	98.6345	98.6298	98.9601	98.5397	98.9918	98.5177	98.6644	98.6246	98.6496
BRDF24	98.9799	98.6926	98.8193	98.523	98.6156	98.5706	98.9164	99.2008	98.7234	99.1912	99.1908	99.1203	98.4271	98.6489	98.66	98.6584	98.9962	99.0017	98.8295	99.0709	98.8191	99.0714	99.1484	99.0432	99.1248	98.5952
BRDF5	98.6687	98.9986	98.5621	98.7435	98.8813	99.0898	98.9231	98.6111	99.0012	98.6198	98.5621	98.6226	98.3023	98.965	99.0318	99.0318	98.6441	98.6436	98.9694	98.5393	98.9493	98.5566	98.6501	98.6297	98.6558	99.9841	98.6982
JCVIHMP022	98.5703	99.081	98.5261	98.7785	99.0323	98.8371	99.5852	98.6912	98.9068	98.6883	98.7139	98.6374	98.4288	99.0454	99.0284	99.0652	98.6922	98.7013	99.864	98.7084	99.9757	98.7249	98.5752	98.5851	98.6025	98.9637	98.8495	98.961
cx-0004	99.6564	98.5557	98.7722	98.5374	98.5672	98.6071	98.7915	99.1261	98.6849	99.1522	99.1218	99.0452	98.4641	98.6957	98.5805	98.5397	99.063	99.0672	98.5895	98.9883	98.6226	98.9781	99.9861	99.9639	99.9962	98.6574	99.1283	98.6626	98.6147
DE-29	98.9501	98.5258	98.9489	98.4936	98.6371	98.587	98.7693	98.9857	98.7353	98.9923	98.9862	98.9339	98.4897	98.7182	98.6085	98.6142	99.1311	99.1501	98.716	99.0712	98.7175	99.0762	99.019	98.9832	99.0083	98.6014	98.9548	98.578	98.69	99.0134
DSM20436	98.7915	98.5437	99.0165	98.6323	98.6146	98.554	98.7621	99.0374	98.7125	99.0511	99.0338	98.9731	98.5027	98.5852	98.5491	98.5576	99.0898	99.1203	98.68	99.974	98.7191	99.9981	98.9764	98.8718	98.954	98.5204	99.05	98.5659	98.7036	98.9393	99.0591
FMT-C1	98.5454	99.8083	98.5529	98.8357	99.0094	98.9671	99.0367	98.559	98.9039	98.5281	98.4902	98.4918	98.3218	98.9859	99.783	99.7651	98.6897	98.6765	99.0778	98.6064	99.199	98.6528	98.6153	98.6043	98.61	99.0001	98.6539	99.0125	99.1281	98.6142	98.6753	98.6174
FMT-C3	98.5364	99.7893	98.5552	98.8156	98.9874	98.9359	99.0579	98.5662	98.8831	98.5166	98.5066	98.4789	98.3017	98.9714	99.7576	99.7431	98.6847	98.6914	99.0895	98.6062	99.179	98.6763	98.5976	98.5998	98.6201	98.9807	98.6495	98.9872	99.1377	98.613	98.6715	98.6286	99.9908
JCM1195	98.8259	98.5665	98.9898	98.672	98.5855	98.5302	98.7766	99.0331	98.7098	99.0689	99.0668	98.9672	98.5061	98.6045	98.5853	98.5772	99.1149	99.0885	98.7085	99.9755	98.7368	99.9983	98.9783	98.9063	98.9821	98.5157	99.0753	98.5392	98.7238	98.9726	99.0925	99.9987	98.6418	98.681
MGYG-HGUT-01354	98.8089	98.5206	99.0046	98.5853	98.5959	98.5594	98.7637	99.002	98.7323	99.0067	99.032	98.963	98.4797	98.6174	98.5507	98.5541	99.123	99.1072	98.6892	100	98.7382	99.9747	98.9798	98.9227	99.0115	98.5397	99.0709	98.5393	98.7084	98.9883	99.0712	99.974	98.6064	98.6062	99.9755
NCTC11816	98.8309	98.5789	98.9879	98.6703	98.5861	98.532	98.7729	99.0323	98.7059	99.0688	99.064	98.974	98.5087	98.6062	98.5815	98.5732	99.1151	99.0944	98.7004	99.9757	98.7225	99.9988	98.9814	98.9076	98.9815	98.5123	99.0805	98.5444	98.7206	98.9736	99.0812	99.9989	98.645	98.681	99.9993	99.9757
VB29	99.1375	98.5631	99.1077	98.7221	98.6369	98.6186	98.8085	99.4354	98.6866	99.4098	99.3702	99.3061	98.5569	98.617	98.591	98.5848	99.0433	99.0482	98.6703	99.0541	98.6652	99.0154	99.1991	99.0921	99.1854	98.659	99.195	98.6489	98.6683	99.1857	99.0056	99.0121	98.632	98.6251	99.022	99.0541	99.0217

## Sheet: Table S2
Table S2. Prophages of the B. dentium taxon.
ORF Name	E-value Hit	Functional annotation
181B_1442	1.01e-125	N-acetylmuramoyl-L-alanine amidase
181B_1443	2.26e-52	phagic holin Spp1 family protein
181B_1444	8.3e-119	peptidoglycan hydrolase
181B_1447	8.58e-66	PRTRC system protein E
181B_1448	7.34e-119	hypothetical protein
181B_1449	5.25e-15	hypothetical protein
181B_1450	1.88e-176	tail fiber protein
181B_1451	9.18e-100	hypothetical protein
181B_1452	0	tape measure domain-containing protein
181B_1453	6.6e-18	hypothetical protein
181B_1454	2.08e-52	hypothetical protein
181B_1455	1.83e-119	bacterial Ig-like domain, group 2
181B_1456	1.05e-66	hypothetical protein
181B_1457	1.39e-46	hypothetical protein
181B_1458	1.88e-65	hypothetical protein
181B_1459	4.48e-83	phage protein Gp19/Gp15/Gp42
181B_1460	8.61e-33	hypothetical protein
181B_1461	0	Major structural phage protein
181B_1462	1.71e-126	hypothetical protein
181B_1463	0	hypothetical protein
181B_1464	0	portal protein
181B_1465	0	terminase
181B_1466	5.75e-74	hypothetical protein
181B_1467	1.29e-74	HNH nuclease
181B_1468	3.17e-165	PhnA protein
181B_1469	4.55e-49	hypothetical protein
181B_1470	2.17e-109	phage transcriptional regulator AlpA
181B_1471	6.78e-81	hypothetical protein
181B_1472	2.17e-86	hypothetical protein
181B_1473	8.79e-27	hypothetical protein
181B_1474	7.37e-51	hypothetical protein
181B_1475	2.23e-50	hypothetical protein
181B_1476	3.02e-30	hypothetical protein
181B_1477	1.27e-93	oligoribonuclease
181B_1478	1.01e-86	gp77 phage protein
181B_1479	4.13e-41	hypothetical protein
181B_1480	1.95e-11	hypothetical protein
181B_1481	0	chromosome partitioning protein ParB
181B_1482	0	hypothetical protein
181B_1483	3.58e-85	hypothetical protein
181B_1484	1.32e-98	single-stranded DNA-binding protein
181B_1485	7.14e-66	hypothetical protein
181B_1486	3.38e-25	hypothetical protein
181B_1487	5.69e-34	hypothetical protein
181B_1488	5.52e-50	hypothetical protein
181B_1489	8.76e-34	antirepressor
181B_1490	8.99e-62	hypothetical protein
181B_1491	4.99e-11	hypothetical protein
181B_1492	2.57e-06	hypothetical protein
181B_1493	1.22e-34	hypothetical protein
181B_1494	1.13e-93	hypothetical protein
181B_1495	0	damage-inducible protein D
181B_1496	6.45e-80	hypothetical protein
181B_1497	7.61e-12	hypothetical protein
181B_1499	2.68e-69	elongation factor GreAB
181B_1500	0	integrase
2075B_0917	0	integrase
2075B_0918	4.2e-178	hypothetical protein
2075B_0919	1.1e-158	hypothetical protein
2075B_0921	1.21e-76	phage P1-like protein
2075B_0922	2.08e-148	hypothetical protein
2075B_0923	1.17e-157	DNA polymerase III subunit epsilon
2075B_0924	3.34e-51	hypothetical protein
2075B_0925	2.52e-31	DNA-binding protein
2075B_0926	1.91e-71	hypothetical protein
2075B_0928	0	antirepressor
2075B_0929	3.53e-34	hypothetical protein
2075B_0930	4.91e-40	hypothetical protein
2075B_0931	3.79e-46	hypothetical protein
2075B_0932	4.83e-47	hypothetical protein
2075B_0934	8.51e-07	hypothetical protein
2075B_0935	4.89e-41	hypothetical protein
2075B_0936	4.1e-80	single-stranded DNA-binding protein
2075B_0937	4.41e-157	hypothetical protein
2075B_0938	6.18e-52	hypothetical protein
2075B_0939	5.81e-97	oligoribonuclease
2075B_0940	3.68e-45	hypothetical protein
2075B_0941	6.81e-21	hypothetical protein
2075B_0942	1.42e-13	hypothetical protein
2075B_0943	3.39e-14	antitoxin
2075B_0944	1.8e-78	PhnA protein
2075B_0945	1.16e-71	endonuclease
2075B_0946	1.98e-20	hypothetical protein
2075B_0947	0	terminase
2075B_0948	0	phage portal protein
2075B_0949	1.31e-134	hypothetical protein
2075B_0950	5.69e-98	Phage capsid and scaffold
2075B_0951	0	head protein
2075B_0952	4.3e-20	hypothetical protein
2075B_0953	2.27e-69	phage protein Gp19/Gp15/Gp42
2075B_0954	3.72e-66	hypothetical protein
2075B_0955	2.68e-39	hypothetical protein
2075B_0956	2.56e-84	hypothetical protein
2075B_0957	1.1e-132	bacterial Ig-like domain, group 2
2075B_0958	2.33e-76	hypothetical protein
2075B_0959	6.4e-30	hypothetical protein
2075B_0960	0	tape measure domain-containing protein
2075B_0961	2.23e-173	hypothetical protein
2075B_0962	0	hypothetical protein
2075B_0963	1.18e-50	hypothetical protein
2075B_0964	4.2e-24	hypothetical protein
2075B_0965	3.35e-12	hypothetical protein
2075B_0967	4.18e-88	hypothetical protein
2075B_0968	2.58e-15	hypothetical protein
2075B_0969	0	peptidoglycan hydrolase
2075B_0970	2.38e-33	holin
2075B_1378	1.78e-25	holin
2075B_1379	0	peptidoglycan hydrolase
2075B_1380	4.28e-19	hypothetical protein
2075B_1381	3.56e-70	PRTRC system protein E
2075B_1382	8.42e-22	hypothetical protein
2075B_1383	0	Chromosome partition protein Smc
2075B_1384	0	hypothetical protein
2075B_1385	0	hypothetical protein
2075B_1386	4.34e-121	hypothetical protein
2075B_1387	0	phage tail tape measure protein
2075B_1388	1.04e-24	hypothetical protein
2075B_1389	4.78e-37	hypothetical protein
2075B_1390	3.24e-63	hypothetical protein
2075B_1391	2.89e-40	hypothetical protein
2075B_1392	2.4e-44	hypothetical protein
2075B_1393	4.43e-48	phage associated protein
2075B_1394	8.01e-62	hypothetical protein
2075B_1395	4.38e-179	phage capsid protein
2075B_1396	1.47e-42	hypothetical protein
2075B_1397	1.35e-135	gp4 phagic protein
2075B_1398	0	plasmid partitioning protein ParA
2075B_1399	0	terminase
2075B_1400	4.83e-62	gp25
2075B_1401	2.64e-104	gp60
2075B_1402	8.82e-46	gp4
2075B_1403	1.11e-156	hypothetical protein
2075B_1404	1.08e-12	hypothetical protein
2075B_1406	1.7e-31	phage transcriptional regulator AlpA
2075B_1407	2.51e-23	hypothetical protein
2075B_1408	1.8e-41	hypothetical protein
2075B_1409	1.08e-52	hypothetical protein
2075B_1410	3.4e-113	oligoribonuclease
2075B_1411	1.28e-82	gp77 phage protein
2075B_1412	7.81e-29	hypothetical protein
2075B_1413	0	chromosome partitioning protein ParB
2075B_1414	0	hypothetical protein
2075B_1415	5.07e-86	hypothetical protein
2075B_1416	9.59e-102	single-stranded DNA-binding protein
2075B_1417	5.4e-64	hypothetical protein
2075B_1418	7.13e-26	hypothetical protein
2075B_1419	5.46e-33	hypothetical protein
2075B_1420	6.73e-47	hypothetical protein
2075B_1421	8.47e-41	hypothetical protein
2075B_1422	1.41e-47	hypothetical protein
2075B_1423	1.17e-09	hypothetical protein
2075B_1424	7.78e-54	hypothetical protein
2075B_1425	7.63e-10	hypothetical protein
2075B_1426	3.93e-27	hypothetical protein
2075B_1427	3.75e-89	hypothetical protein
2075B_1428	7.65e-21	phage P1-related protein
2075B_1429	1.11e-72	hypothetical protein
2075B_1431	1.21e-74	DNA polymerase III subunit epsilon
2075B_1432	1.8e-52	hypothetical protein
2075B_1433	4.44e-07	hypothetical protein
2075B_1434	0	integrase
2078B_1437	1.31e-128	N-acetylmuramoyl-L-alanine amidase
2078B_1438	9.17e-52	phagic holin Spp1 family protein
2078B_1439	4.57e-115	peptidoglycan hydrolase
2078B_1442	6.81e-68	PRTRC system protein E
2078B_1443	2.4e-121	hypothetical protein
2078B_1444	4.66e-15	hypothetical protein
2078B_1445	1.11e-175	tail fiber protein
2078B_1446	4.23e-100	hypothetical protein
2078B_1447	0	tape measure domain-containing protein
2078B_1448	1.97e-17	hypothetical protein
2078B_1449	4.29e-53	hypothetical protein
2078B_1450	5.72e-120	bacterial Ig-like domain, group 2
2078B_1451	1.05e-66	hypothetical protein
2078B_1452	1.61e-46	hypothetical protein
2078B_1453	1.24e-67	hypothetical protein
2078B_1454	1.34e-83	phage protein Gp19/Gp15/Gp42
2078B_1455	4.86e-33	hypothetical protein
2078B_1456	0	Major structural phage protein
2078B_1457	4.68e-129	hypothetical protein
2078B_1458	0	hypothetical protein
2078B_1459	0	portal protein
2078B_1460	0	terminase
2078B_1461	4.79e-74	hypothetical protein
2078B_1462	1.29e-74	HNH nuclease
2078B_1463	3.17e-165	PhnA protein
2078B_1464	5.64e-50	hypothetical protein
2078B_1465	9.55e-113	phage transcriptional regulator AlpA
2078B_1466	7.87e-26	hypothetical protein
2078B_1467	5.06e-52	hypothetical protein
2078B_1468	3.11e-48	hypothetical protein
2078B_1469	1.52e-29	hypothetical protein
2078B_1470	1.74e-92	oligoribonuclease
2078B_1471	2.46e-89	gp77 phage protein
2078B_1472	3.38e-44	hypothetical protein
2078B_1473	2.57e-50	hypothetical protein
2078B_1474	1.42e-86	hypothetical protein
2078B_1475	1.57e-63	hypothetical protein
2078B_1476	4.22e-102	single-stranded DNA-binding protein
2078B_1477	5.28e-64	hypothetical protein
2078B_1478	2.41e-25	hypothetical protein
2078B_1479	8.63e-47	hypothetical protein
2078B_1480	4.34e-50	hypothetical protein
2078B_1481	2.44e-48	hypothetical protein
2078B_1482	1.51e-127	hypothetical protein
2078B_1483	1e-34	hypothetical protein
2078B_1484	3.51e-18	hypothetical protein
2078B_1486	2.39e-93	hypothetical protein
2078B_1487	4.19e-132	DNA-binding protein
2078B_1488	1.65e-80	hypothetical protein
2078B_1489	5.7e-12	hypothetical protein
2078B_1491	0	integrase
2091B_0582	4.35e-12	hypothetical protein
2091B_0583	2.1e-17	hypothetical protein
2091B_0585	3.83e-14	hypothetical protein
2091B_0586	2.68e-10	hypothetical protein
2091B_0587	4.44e-54	hypothetical protein
2091B_0588	1.63e-83	hypothetical protein
2091B_0589	9.04e-49	Helix-turn-helix domain-containing protein
2091B_0590	1.31e-173	HNH endonuclease
2091B_0591	1.92e-80	hypothetical protein
2091B_0592	0	gp26
2091B_0593	0	phage portal protein
2091B_0594	0	phage capsid protein
2091B_0595	3.9e-72	hypothetical protein
2091B_0596	1.22e-82	hypothetical protein
2091B_0597	5.81e-99	hypothetical protein
2091B_0598	6.32e-80	hypothetical protein
2091B_0599	1.19e-69	hypothetical protein
2091B_0600	0	tail protein
2091B_0601	0	hypothetical protein
2091B_0602	0	GDSL-like Lipase/Acylhydrolase family
2091B_0603	3.17e-58	hypothetical protein
2091B_0604	0	peptidoglycan hydrolase
2091B_0605	7.69e-56	DoxX
2091B_0606	0	integrase
2091B_0913	4.29e-105	integrase
2091B_0915	1.09e-10	phage transcriptional regulator
2091B_0917	5.98e-74	hypothetical protein
2091B_0918	1.23e-13	hypothetical protein
2091B_0921	1.25e-36	gp86
2091B_0923	1.84e-24	hypothetical protein
2091B_0925	1.15e-10	hypothetical protein
2091B_0927	1.24e-65	hypothetical protein
2091B_0928	0	terminase
2091B_0930	0	phage protein
2091B_0932	1.59e-39	helicase
2091B_0933	2.06e-150	head protein
2091B_0934	3e-77	phage protein
2091B_0935	9.82e-70	phage protein
2091B_0936	7.82e-32	phage protein
2091B_0937	6.42e-63	phage protein
2091B_0938	6.26e-155	tail protein
2091B_0939	3.63e-34	sugar transferase
2091B_0940	6.38e-36	gp18
2091B_0941	1.4e-122	tail protein
2091B_0942	5.21e-50	3-hydroxy-3-methylglutaryl CoA synthase
2091B_0943	3.4e-115	Prophage endopeptidase tail
2091B_0944	4.3e-44	Collagen triple helix repeat (20 copies)
2091B_0945	2.93e-72	hypothetical protein
2091B_0946	0	glycosyl hydrolase family 25
2091B_1379	1.78e-25	holin
2091B_1380	0	peptidoglycan hydrolase
2091B_1381	7.83e-19	hypothetical protein
2091B_1382	1.58e-69	PRTRC system protein E
2091B_1383	1.99e-21	hypothetical protein
2091B_1384	0	hypothetical protein
2091B_1385	0	hypothetical protein
2091B_1386	0	hypothetical protein
2091B_1387	5.26e-122	hypothetical protein
2091B_1388	0	phage tail tape measure protein
2091B_1389	1.04e-24	hypothetical protein
2091B_1390	4.78e-37	hypothetical protein
2091B_1391	3.24e-63	hypothetical protein
2091B_1392	2.89e-40	hypothetical protein
2091B_1393	2.4e-44	hypothetical protein
2091B_1394	9.28e-48	phage associated protein
2091B_1395	8.01e-62	hypothetical protein
2091B_1396	1.6e-178	phage capsid protein
2091B_1397	1.44e-42	hypothetical protein
2091B_1398	1.35e-135	gp4 phagic protein
2091B_1399	0	plasmid partitioning protein ParA
2091B_1400	0	terminase
2091B_1401	2.56e-62	gp25
2091B_1402	1.21e-104	gp60
2091B_1403	8.92e-161	hypothetical protein
2091B_1404	1.08e-12	hypothetical protein
2091B_1405	1.05e-12	hypothetical protein
2091B_1406	1.7e-31	phage transcriptional regulator AlpA
2091B_1407	2.15e-22	hypothetical protein
2091B_1408	1.8e-41	hypothetical protein
2091B_1409	1.08e-52	hypothetical protein
2091B_1410	1.45e-114	oligoribonuclease
2091B_1411	5.7e-83	gp77 phage protein
2091B_1412	1.14e-27	hypothetical protein
2091B_1413	0	chromosome partitioning protein ParB
2091B_1414	6.91e-90	hypothetical protein
2091B_1415	7.46e-85	hypothetical protein
2091B_1416	7.36e-99	single-stranded DNA-binding protein
2091B_1417	7.14e-66	hypothetical protein
2091B_1418	1.33e-25	hypothetical protein
2091B_1419	1.38e-34	hypothetical protein
2091B_1420	6.73e-47	hypothetical protein
2091B_1421	2.33e-46	hypothetical protein
2091B_1422	1.35e-60	hypothetical protein
2091B_1423	1.41e-09	hypothetical protein
2091B_1424	4.35e-56	hypothetical protein
2091B_1425	1.95e-24	hypothetical protein
2091B_1426	4.3e-148	Abi family protein
2091B_1427	3.43e-73	hypothetical protein
2091B_1429	8.68e-73	DNA polymerase III subunit epsilon
2091B_1430	2.6e-15	hypothetical protein
2091B_1431	1.75e-81	IrrE N-terminal-like domain-containing protein
2091B_1432	8.67e-07	hypothetical protein
2091B_1433	1.23e-59	elongation factor GreAB
2091B_1434	5.09e-18	hypothetical protein
2091B_1435	0	integrase
679B_0919	2.35e-69	integrase
679B_0921	2.47e-10	phage transcriptional regulator
679B_0923	1.39e-72	hypothetical protein
679B_0924	4.65e-12	hypothetical protein
679B_0927	3.46e-37	gp86
679B_0929	3.77e-25	hypothetical protein
679B_0931	5.79e-66	hypothetical protein
679B_0932	0	terminase
679B_0934	0	phage protein
679B_0935	4.97e-108	Phage protein
679B_0936	1.63e-41	helicase
679B_0937	2.06e-150	head protein
679B_0938	4.8e-79	phage protein
679B_0939	7.5e-68	phage protein
679B_0940	8.92e-32	phage protein
679B_0941	2.94e-63	phage protein
679B_0942	4.27e-152	tail protein
679B_0943	3.63e-34	sugar transferase
679B_0944	1.23e-34	gp18
679B_0945	3.03e-148	tail protein
679B_0946	1.46e-49	3-hydroxy-3-methylglutaryl CoA synthase
679B_0947	3.78e-116	Prophage endopeptidase tail
679B_0948	2.62e-45	hypothetical protein
679B_0949	1.79e-72	hypothetical protein
679B_0950	0	glycosyl hydrolase family 25
679B_0951	9.69e-47	hypothetical protein
679B_1444	1.23e-129	phage integrase family protein
679B_1445	4.11e-125	hypothetical protein
679B_1446	4.51e-169	integrase
679B_1447	0	N-acetylmuramoyl-L-alanine amidase
679B_1448	1.81e-74	phagic holin Spp1 family protein
679B_1449	1.86e-67	PRTRC system protein E
679B_1450	8.78e-35	hypothetical protein
679B_1451	3.81e-84	Chromosome partition protein Smc
679B_1452	0	hypothetical protein
679B_1453	2.42e-115	hypothetical protein
679B_1454	1.5e-124	hypothetical protein
679B_1455	0	hypothetical protein
679B_1456	1.44e-20	hypothetical protein
679B_1457	8.09e-16	hypothetical protein
679B_1458	4.7e-58	hypothetical protein
679B_1459	1.39e-41	hypothetical protein
679B_1460	3.19e-36	hypothetical protein
679B_1461	1.58e-66	hypothetical protein
679B_1462	6.64e-58	hypothetical protein
679B_1463	1.38e-144	minor capsid protein E
679B_1464	9.75e-68	K structural protein
679B_1465	1.87e-34	hypothetical protein
679B_1466	0	phage protein
679B_1467	0	Phage portal protein gp6
679B_1468	0	hypothetical protein
679B_1469	5.31e-47	hypothetical protein
679B_1470	3.02e-57	hypothetical protein
679B_1472	1.28e-14	N-acetylmuramoyl-L-alanine amidase
679B_1476	4.84e-12	hypothetical protein
679B_1477	8.56e-27	hypothetical protein
679B_1478	5.85e-06	hypothetical protein
679B_1479	2.26e-07	hypothetical protein
679B_1481	2.47e-19	hypothetical protein
679B_1484	1.3e-11	transcriptional regulator
679B_1486	1.06e-28	PbsX family transcriptional regulator
679B_1488	3.06e-12	hypothetical protein
679B_1490	1.01e-40	hypothetical protein
679B_1491	1.32e-29	hypothetical protein
679B_1495	1.26e-103	DNA N-6-adenine-methyltransferase
679B_1496	4e-28	hypothetical protein
679B_1498	4.38e-10	hypothetical protein
679B_1499	2.31e-16	phosphonate ABC transporter permease
679B_1500	3.28e-08	peptidase
679B_1501	9.72e-07	hypothetical protein
679B_1502	6.61e-06	hypothetical protein
679B_1503	1.06e-23	hypothetical protein
679B_1506	4.42e-30	hypothetical protein
679B_1507	2.34e-37	hypothetical protein
679B_1508	1.15e-16	transposase
679B_1510	8.71e-19	transposase
679B_1511	9.39e-15	deoxyribodipyrimidine photo-lyase
679B_1512	1.69e-16	phage protein
679B_1513	2.86e-09	deoxyuridine 5'-triphosphate nucleotidohydrolase
679B_1515	9.57e-34	ribonuclease
679B_1516	2.74e-27	hypothetical protein
679B_1517	3.05e-37	hypothetical protein
679B_1519	1.82e-12	Holliday junction resolvase (Rus)
679B_1521	1.72e-63	single-stranded DNA-binding protein
679B_1522	1.25e-07	hypothetical protein
679B_1523	9.86e-103	phage protein
679B_1524	9.23e-64	hypothetical protein
679B_1525	4.23e-116	methyltransferase
679B_1526	6.96e-54	hypothetical protein
679B_1527	2.07e-08	hypothetical protein
679B_1529	3.82e-139	peptidase
679B_1530	3.26e-20	hypothetical protein
679B_1531	6.38e-08	hypothetical protein
679B_1533	3.3e-75	BRO family, N-terminal domain and Phage antirepressor protein KilAC domain
679B_1535	9.37e-24	hypothetical protein
679B_1777	0	N-acetylmuramoyl-L-alanine amidase
679B_1778	3.96e-67	phagic holin Spp1 family protein
679B_1779	2.31e-69	PRTRC system protein E
679B_1780	8.42e-22	hypothetical protein
679B_1781	0	hypothetical protein
679B_1782	0	hypothetical protein
679B_1783	0	hypothetical protein
679B_1784	9.32e-121	hypothetical protein
679B_1785	0	phage tail tape measure protein
679B_1786	1.04e-24	hypothetical protein
679B_1787	2.93e-36	hypothetical protein
679B_1788	1.46e-62	hypothetical protein
679B_1789	2.89e-40	hypothetical protein
679B_1790	2.4e-44	hypothetical protein
679B_1791	2.6e-49	phage associated protein
679B_1792	4.37e-61	hypothetical protein
679B_1793	1.6e-178	phage capsid protein
679B_1794	7.58e-43	hypothetical protein
679B_1795	9.4e-135	gp4 phagic protein
679B_1796	0	chromosome partitioning protein ParA
679B_1797	4.34e-11	plasmid partitioning protein ParA
679B_1798	0	terminase
679B_1799	5.11e-63	gp25
679B_1800	2.64e-104	gp60
679B_1801	2.65e-46	gp4
679B_1802	1.51e-119	hypothetical protein
679B_1803	1.99e-21	hypothetical protein
679B_1804	1.02e-118	phage transcriptional regulator AlpA
679B_1805	4.34e-78	hypothetical protein
679B_1806	9.84e-89	hypothetical protein
679B_1807	4.41e-16	hypothetical protein
679B_1808	1.3e-40	hypothetical protein
679B_1809	4.58e-52	hypothetical protein
679B_1810	1.36e-113	oligoribonuclease
679B_1811	1.87e-82	gp77 phage protein
679B_1812	1.01e-33	hypothetical protein
679B_1813	0	chromosome partitioning protein ParB
679B_1814	1.02e-87	hypothetical protein
679B_1815	1.38e-60	hypothetical protein
679B_1816	2.6e-101	single-stranded DNA-binding protein
679B_1817	4.7e-63	hypothetical protein
679B_1818	2.65e-15	hypothetical protein
679B_1819	5.12e-37	hypothetical protein
679B_1820	6.19e-14	hypothetical protein
679B_1821	1.41e-43	hypothetical protein
679B_1822	3.09e-43	hypothetical protein
679B_1823	3.51e-60	hypothetical protein
679B_1824	1.59e-08	hypothetical protein
679B_1825	1.16e-10	hypothetical protein
679B_1826	2.89e-20	hypothetical protein
679B_1827	3.75e-89	hypothetical protein
679B_1828	6.39e-21	phage P1-related protein
679B_1829	8.85e-72	hypothetical protein
679B_1831	1.19e-73	DNA polymerase III subunit epsilon
679B_1832	4.69e-16	hypothetical protein
679B_1833	1.75e-81	IrrE N-terminal-like domain-containing protein
679B_1835	0	integrase
68T9_1314	1.31e-128	N-acetylmuramoyl-L-alanine amidase
68T9_1315	8.04e-52	phagic holin Spp1 family protein
68T9_1316	3.54e-119	peptidoglycan hydrolase
68T9_1318	8.58e-66	PRTRC system protein E
68T9_1319	4.59e-119	hypothetical protein
68T9_1320	4.66e-15	hypothetical protein
68T9_1321	4.05e-176	tail fiber protein
68T9_1322	5.58e-131	hypothetical protein
68T9_1323	0	tape measure domain-containing protein
68T9_1324	2.47e-33	hypothetical protein
68T9_1325	1.17e-77	hypothetical protein
68T9_1326	2.04e-145	bacterial Ig-like domain, group 2
68T9_1327	1.94e-89	hypothetical protein
68T9_1328	6.53e-50	hypothetical protein
68T9_1329	5.9e-75	hypothetical protein
68T9_1330	1.57e-71	phage protein Gp19/Gp15/Gp42
68T9_1331	1.1e-15	hypothetical protein
68T9_1332	0	head protein
68T9_1333	2.48e-90	Phage capsid and scaffold
68T9_1334	1.61e-153	hypothetical protein
68T9_1335	0	phage portal protein gp6-like protein
68T9_1336	0	terminase
68T9_1337	1.03e-21	hypothetical protein
68T9_1338	3.64e-73	endonuclease
68T9_1339	7.69e-150	PhnA protein
68T9_1340	8.02e-49	hypothetical protein
68T9_1341	1.42e-119	phage transcriptional regulator AlpA
68T9_1342	6.9e-26	hypothetical protein
68T9_1343	3.16e-39	hypothetical protein
68T9_1344	2.89e-98	oligoribonuclease
68T9_1345	2.46e-89	gp77 phage protein
68T9_1346	3.38e-44	hypothetical protein
68T9_1347	2.57e-50	hypothetical protein
68T9_1348	3.16e-89	hypothetical protein
68T9_1349	6.55e-62	hypothetical protein
68T9_1350	1.36e-101	single-stranded DNA-binding protein
68T9_1351	7.14e-66	hypothetical protein
68T9_1352	1.55e-28	hypothetical protein
68T9_1353	1.52e-47	hypothetical protein
68T9_1354	1.04e-121	hypothetical protein
68T9_1355	4.06e-115	antirepressor
68T9_1356	4.01e-21	hypothetical protein
68T9_1357	6.7e-51	hypothetical protein
68T9_1358	2.44e-48	hypothetical protein
68T9_1359	8.47e-41	hypothetical protein
68T9_1360	1.72e-27	hypothetical protein
68T9_1361	3.18e-10	hypothetical protein
68T9_1362	1.15e-27	hypothetical protein
68T9_1363	1.1e-92	hypothetical protein
68T9_1364	7.06e-133	DNA-binding protein
68T9_1365	3.71e-82	hypothetical protein
68T9_1366	2.42e-15	hypothetical protein
68T9_1367	1.75e-81	IrrE N-terminal-like domain-containing protein
68T9_1368	4.08e-70	elongation factor GreAB
68T9_1369	0	integrase
68T9_1721	1.51e-18	hypothetical protein
68T9_1722	5.05e-13	hypothetical protein
68T9_1723	1.87e-41	hypothetical protein
68T9_1724	2.77e-26	hypothetical protein
68T9_1726	4.67e-28	hypothetical protein
68T9_1727	4.48e-124	HNH endonuclease
68T9_1728	2.26e-57	hypothetical protein
68T9_1729	0	gp26
68T9_1730	0	phage portal protein
68T9_1731	0	phage capsid protein
68T9_1732	3.53e-62	hypothetical protein
68T9_1733	1.39e-52	hypothetical protein
68T9_1734	6.53e-84	hypothetical protein
68T9_1735	9.82e-80	hypothetical protein
68T9_1736	5.26e-56	hypothetical protein
68T9_1737	0	phage tail protein
68T9_1738	1.54e-132	hypothetical protein
68T9_1739	5.35e-36	hypothetical protein
68T9_1740	4.43e-26	hypothetical protein
68T9_1741	1.68e-64	N-acetylmuramoyl-L-alanine amidase A
68T9_1742	5.82e-22	holin-like protein orf of bacteriophage BK5-T
68T9_1743	5.89e-121	integrase
70T2_0513	4.82e-29	hypothetical protein
70T2_0514	5.28e-18	hypothetical protein
70T2_0516	6.13e-14	hypothetical protein
70T2_0517	4.69e-10	hypothetical protein
70T2_0518	4.03e-53	hypothetical protein
70T2_0519	1.63e-83	hypothetical protein
70T2_0520	9.04e-49	Helix-turn-helix domain-containing protein
70T2_0521	1.11e-174	HNH endonuclease
70T2_0522	1.92e-80	hypothetical protein
70T2_0523	0	gp26
70T2_0524	0	phage portal protein
70T2_0525	0	phage capsid protein
70T2_0526	3.9e-72	hypothetical protein
70T2_0527	3.22e-81	hypothetical protein
70T2_0528	5.81e-99	hypothetical protein
70T2_0529	1.42e-79	hypothetical protein
70T2_0530	1.19e-69	hypothetical protein
70T2_0531	0	tail protein
70T2_0532	0	hypothetical protein
70T2_0533	0	GDSL-like Lipase/Acylhydrolase family
70T2_0534	1.35e-57	hypothetical protein
70T2_0535	0	peptidoglycan hydrolase
70T2_0536	3.87e-55	DoxX
70T2_0537	0	integrase
70T2_0824	1.15e-105	integrase
70T2_0826	9.28e-11	phage transcriptional regulator
70T2_0828	6.74e-79	hypothetical protein
70T2_0829	1.93e-13	hypothetical protein
70T2_0832	3.65e-36	gp86
70T2_0833	3.43e-06	hypothetical protein
70T2_0834	4.46e-24	hypothetical protein
70T2_0836	3.84e-10	hypothetical protein
70T2_0838	8.1e-67	hypothetical protein
70T2_0839	0	terminase
70T2_0841	0	phage protein
70T2_0842	1.39e-107	Phage protein
70T2_0843	5.03e-40	helicase
70T2_0844	1.4e-149	head protein
70T2_0845	5.39e-79	Phage protein Gp19/Gp15/Gp42
70T2_0846	6.22e-68	phage protein
70T2_0847	8.26e-32	phage protein
70T2_0848	2.29e-64	phage protein
70T2_0849	1.24e-153	tail protein
70T2_0850	3.36e-34	sugar transferase
70T2_0851	6.41e-36	gp18
70T2_0852	2.11e-145	tail protein
70T2_0853	5.38e-50	3-hydroxy-3-methylglutaryl CoA synthase
70T2_0854	2.59e-116	Prophage endopeptidase tail
70T2_0855	9.04e-44	Collagen triple helix repeat (20 copies)
70T2_0856	8.1e-73	hypothetical protein
70T2_0857	0	glycosyl hydrolase family 25
70T2_0858	7.62e-45	hypothetical protein
70T2_0981	1.02e-167	Phage integrase family
70T2_0984	4.78e-35	hypothetical protein
70T2_0985	1.18e-06	hypothetical protein
70T2_0986	2.75e-36	hypothetical protein
70T2_0987	2.36e-25	hypothetical protein
70T2_0988	1.37e-44	hypothetical protein
70T2_0993	3.52e-16	hypothetical protein
70T2_0994	4.71e-70	single-stranded DNA-binding protein
70T2_0995	8.97e-62	hypothetical protein
70T2_0996	1.15e-59	hypothetical protein
70T2_0997	7.72e-10	hypothetical protein
70T2_0999	9.79e-19	WhiB family transcriptional regulator
70T2_1000	4.07e-26	hypothetical protein
70T2_1001	1.64e-07	hypothetical protein
70T2_1002	2.57e-44	phage protein
70T2_1003	4.32e-15	hypothetical protein
70T2_1004	1.13e-28	hypothetical protein
70T2_1005	2.95e-31	phage transcriptional regulator AlpA
70T2_1006	5.09e-15	hypothetical protein
70T2_1007	7.69e-18	hypothetical protein
70T2_1009	1.63e-55	hypothetical protein
70T2_1012	2.24e-96	methyltransferase
70T2_1014	6.47e-53	PhnA protein
70T2_1015	1.89e-41	hypothetical protein
70T2_1016	0	terminase
70T2_1017	4.31e-130	terminase
70T2_1018	0	phage portal protein
70T2_1019	5.62e-81	hypothetical protein
70T2_1020	1.3e-73	hypothetical protein
70T2_1021	4.57e-46	P22 coat protein-gene protein 5
70T2_1022	4.27e-85	hypothetical protein
70T2_1023	1.9e-43	phage associated protein
70T2_1024	6.37e-48	hypothetical protein
70T2_1025	2.67e-27	hypothetical protein
70T2_1026	8.53e-65	hypothetical protein
70T2_1027	3.02e-29	hypothetical protein
70T2_1028	4.79e-36	hypothetical protein
70T2_1029	0	phage tail protein
70T2_1030	1.3e-42	hypothetical protein
70T2_1031	1.51e-132	hypothetical protein
70T2_1032	5.6e-72	hypothetical protein
70T2_1033	8.57e-52	hypothetical protein
70T2_1035	3.39e-43	hypothetical protein
70T2_1036	0	glycosyl hydrolase family 25
70T2_1037	5.3e-28	holin
74T1_1317	1.31e-128	N-acetylmuramoyl-L-alanine amidase
74T1_1318	8.04e-52	phagic holin Spp1 family protein
74T1_1319	3.54e-119	peptidoglycan hydrolase
74T1_1321	8.58e-66	PRTRC system protein E
74T1_1322	4.59e-119	hypothetical protein
74T1_1323	4.66e-15	hypothetical protein
74T1_1324	4.05e-176	tail fiber protein
74T1_1325	5.58e-131	hypothetical protein
74T1_1326	0	tape measure domain-containing protein
74T1_1327	2.47e-33	hypothetical protein
74T1_1328	1.17e-77	hypothetical protein
74T1_1329	2.04e-145	bacterial Ig-like domain, group 2
74T1_1330	1.94e-89	hypothetical protein
74T1_1331	6.53e-50	hypothetical protein
74T1_1332	5.9e-75	hypothetical protein
74T1_1333	1.57e-71	phage protein Gp19/Gp15/Gp42
74T1_1334	1.1e-15	hypothetical protein
74T1_1335	0	head protein
74T1_1336	2.48e-90	Phage capsid and scaffold
74T1_1337	1.61e-153	hypothetical protein
74T1_1338	0	phage portal protein gp6-like protein
74T1_1339	0	terminase
74T1_1340	1.03e-21	hypothetical protein
74T1_1341	3.64e-73	endonuclease
74T1_1342	7.69e-150	PhnA protein
74T1_1343	8.02e-49	hypothetical protein
74T1_1344	1.42e-119	phage transcriptional regulator AlpA
74T1_1345	6.9e-26	hypothetical protein
74T1_1346	3.16e-39	hypothetical protein
74T1_1347	2.89e-98	oligoribonuclease
74T1_1348	2.46e-89	gp77 phage protein
74T1_1349	3.38e-44	hypothetical protein
74T1_1350	2.57e-50	hypothetical protein
74T1_1351	3.16e-89	hypothetical protein
74T1_1352	6.55e-62	hypothetical protein
74T1_1353	1.36e-101	single-stranded DNA-binding protein
74T1_1354	7.14e-66	hypothetical protein
74T1_1355	1.55e-28	hypothetical protein
74T1_1356	1.52e-47	hypothetical protein
74T1_1357	1.04e-121	hypothetical protein
74T1_1358	4.06e-115	antirepressor
74T1_1359	4.01e-21	hypothetical protein
74T1_1360	6.7e-51	hypothetical protein
74T1_1361	2.44e-48	hypothetical protein
74T1_1362	8.47e-41	hypothetical protein
74T1_1363	1.72e-27	hypothetical protein
74T1_1364	3.18e-10	hypothetical protein
74T1_1365	1.15e-27	hypothetical protein
74T1_1366	1.1e-92	hypothetical protein
74T1_1367	7.06e-133	DNA-binding protein
74T1_1368	3.71e-82	hypothetical protein
74T1_1369	2.42e-15	hypothetical protein
74T1_1370	1.75e-81	IrrE N-terminal-like domain-containing protein
74T1_1371	4.08e-70	elongation factor GreAB
74T1_1372	0	integrase
74T1_1725	1.51e-18	hypothetical protein
74T1_1726	5.05e-13	hypothetical protein
74T1_1727	1.95e-41	hypothetical protein
74T1_1728	2.77e-26	hypothetical protein
74T1_1730	4.67e-28	hypothetical protein
74T1_1731	4.48e-124	HNH endonuclease
74T1_1732	2.26e-57	hypothetical protein
74T1_1733	0	gp26
74T1_1734	0	phage portal protein
74T1_1735	0	phage capsid protein
74T1_1736	3.53e-62	hypothetical protein
74T1_1737	1.39e-52	hypothetical protein
74T1_1738	6.53e-84	hypothetical protein
74T1_1739	9.82e-80	hypothetical protein
74T1_1740	5.26e-56	hypothetical protein
74T1_1741	0	phage tail protein
74T1_1742	1.54e-132	hypothetical protein
74T1_1743	5.35e-36	hypothetical protein
74T1_1744	4.43e-26	hypothetical protein
74T1_1745	1.68e-64	N-acetylmuramoyl-L-alanine amidase A
74T1_1746	5.82e-22	holin-like protein orf of bacteriophage BK5-T
74T1_1747	5.89e-121	integrase
77T2_1316	1.31e-128	N-acetylmuramoyl-L-alanine amidase
77T2_1317	8.04e-52	phagic holin Spp1 family protein
77T2_1318	3.54e-119	peptidoglycan hydrolase
77T2_1320	8.58e-66	PRTRC system protein E
77T2_1321	4.59e-119	hypothetical protein
77T2_1322	4.66e-15	hypothetical protein
77T2_1323	4.05e-176	tail fiber protein
77T2_1324	5.58e-131	hypothetical protein
77T2_1325	0	tape measure domain-containing protein
77T2_1326	2.47e-33	hypothetical protein
77T2_1327	1.17e-77	hypothetical protein
77T2_1328	2.04e-145	bacterial Ig-like domain, group 2
77T2_1329	1.94e-89	hypothetical protein
77T2_1330	6.53e-50	hypothetical protein
77T2_1331	5.9e-75	hypothetical protein
77T2_1332	1.57e-71	phage protein Gp19/Gp15/Gp42
77T2_1333	1.1e-15	hypothetical protein
77T2_1334	0	head protein
77T2_1335	2.48e-90	Phage capsid and scaffold
77T2_1336	1.61e-153	hypothetical protein
77T2_1337	0	phage portal protein gp6-like protein
77T2_1338	0	terminase
77T2_1339	1.03e-21	hypothetical protein
77T2_1340	3.64e-73	endonuclease
77T2_1341	7.69e-150	PhnA protein
77T2_1342	8.02e-49	hypothetical protein
77T2_1343	1.42e-119	phage transcriptional regulator AlpA
77T2_1344	6.9e-26	hypothetical protein
77T2_1345	3.16e-39	hypothetical protein
77T2_1346	2.89e-98	oligoribonuclease
77T2_1347	2.46e-89	gp77 phage protein
77T2_1348	3.38e-44	hypothetical protein
77T2_1349	2.57e-50	hypothetical protein
77T2_1350	3.16e-89	hypothetical protein
77T2_1351	6.55e-62	hypothetical protein
77T2_1352	1.36e-101	single-stranded DNA-binding protein
77T2_1353	7.14e-66	hypothetical protein
77T2_1354	1.55e-28	hypothetical protein
77T2_1355	1.52e-47	hypothetical protein
77T2_1356	1.04e-121	hypothetical protein
77T2_1357	4.06e-115	antirepressor
77T2_1358	4.01e-21	hypothetical protein
77T2_1359	6.7e-51	hypothetical protein
77T2_1360	2.44e-48	hypothetical protein
77T2_1361	8.47e-41	hypothetical protein
77T2_1362	1.72e-27	hypothetical protein
77T2_1363	3.18e-10	hypothetical protein
77T2_1364	1.1e-92	hypothetical protein
77T2_1365	7.06e-133	DNA-binding protein
77T2_1366	3.71e-82	hypothetical protein
77T2_1367	2.42e-15	hypothetical protein
77T2_1368	1.75e-81	IrrE N-terminal-like domain-containing protein
77T2_1369	4.08e-70	elongation factor GreAB
77T2_1370	0	integrase
77T2_1727	1.51e-18	hypothetical protein
77T2_1728	5.05e-13	hypothetical protein
77T2_1729	1.87e-41	hypothetical protein
77T2_1730	2.77e-26	hypothetical protein
77T2_1732	4.67e-28	hypothetical protein
77T2_1733	4.48e-124	HNH endonuclease
77T2_1734	2.26e-57	hypothetical protein
77T2_1735	0	gp26
77T2_1736	0	phage portal protein
77T2_1737	0	phage capsid protein
77T2_1738	3.53e-62	hypothetical protein
77T2_1739	1.39e-52	hypothetical protein
77T2_1740	6.53e-84	hypothetical protein
77T2_1741	9.82e-80	hypothetical protein
77T2_1742	5.26e-56	hypothetical protein
77T2_1743	0	phage tail protein
77T2_1744	1.54e-132	hypothetical protein
77T2_1745	5.35e-36	hypothetical protein
77T2_1746	4.43e-26	hypothetical protein
77T2_1747	1.68e-64	N-acetylmuramoyl-L-alanine amidase A
77T2_1748	5.82e-22	holin-like protein orf of bacteriophage BK5-T
77T2_1749	5.89e-121	integrase
78T4_1319	1.31e-128	N-acetylmuramoyl-L-alanine amidase
78T4_1320	8.04e-52	phagic holin Spp1 family protein
78T4_1321	3.54e-119	peptidoglycan hydrolase
78T4_1323	8.58e-66	PRTRC system protein E
78T4_1324	4.59e-119	hypothetical protein
78T4_1325	4.66e-15	hypothetical protein
78T4_1326	4.05e-176	tail fiber protein
78T4_1327	5.58e-131	hypothetical protein
78T4_1328	0	tape measure domain-containing protein
78T4_1329	2.47e-33	hypothetical protein
78T4_1330	1.17e-77	hypothetical protein
78T4_1331	2.04e-145	bacterial Ig-like domain, group 2
78T4_1332	1.94e-89	hypothetical protein
78T4_1333	6.53e-50	hypothetical protein
78T4_1334	5.9e-75	hypothetical protein
78T4_1335	1.57e-71	phage protein Gp19/Gp15/Gp42
78T4_1336	1.1e-15	hypothetical protein
78T4_1337	0	head protein
78T4_1338	2.48e-90	Phage capsid and scaffold
78T4_1339	1.61e-153	hypothetical protein
78T4_1340	0	phage portal protein gp6-like protein
78T4_1341	0	terminase
78T4_1342	1.03e-21	hypothetical protein
78T4_1343	3.64e-73	endonuclease
78T4_1344	7.69e-150	PhnA protein
78T4_1345	8.02e-49	hypothetical protein
78T4_1346	1.42e-119	phage transcriptional regulator AlpA
78T4_1347	6.9e-26	hypothetical protein
78T4_1348	3.16e-39	hypothetical protein
78T4_1349	2.89e-98	oligoribonuclease
78T4_1350	2.46e-89	gp77 phage protein
78T4_1351	3.38e-44	hypothetical protein
78T4_1352	2.57e-50	hypothetical protein
78T4_1353	3.16e-89	hypothetical protein
78T4_1354	6.55e-62	hypothetical protein
78T4_1355	1.36e-101	single-stranded DNA-binding protein
78T4_1356	7.14e-66	hypothetical protein
78T4_1357	1.55e-28	hypothetical protein
78T4_1358	1.52e-47	hypothetical protein
78T4_1359	1.04e-121	hypothetical protein
78T4_1360	4.06e-115	antirepressor
78T4_1361	4.01e-21	hypothetical protein
78T4_1362	6.7e-51	hypothetical protein
78T4_1363	2.44e-48	hypothetical protein
78T4_1364	8.47e-41	hypothetical protein
78T4_1365	1.72e-27	hypothetical protein
78T4_1366	3.18e-10	hypothetical protein
78T4_1367	1.1e-92	hypothetical protein
78T4_1368	7.06e-133	DNA-binding protein
78T4_1369	3.71e-82	hypothetical protein
78T4_1370	2.42e-15	hypothetical protein
78T4_1371	1.75e-81	IrrE N-terminal-like domain-containing protein
78T4_1372	4.08e-70	elongation factor GreAB
78T4_1373	0	integrase
78T4_1726	1.51e-18	hypothetical protein
78T4_1727	5.05e-13	hypothetical protein
78T4_1728	1.95e-41	hypothetical protein
78T4_1729	2.77e-26	hypothetical protein
78T4_1731	4.67e-28	hypothetical protein
78T4_1732	4.48e-124	HNH endonuclease
78T4_1733	2.26e-57	hypothetical protein
78T4_1734	0	gp26
78T4_1735	0	phage portal protein
78T4_1736	0	phage capsid protein
78T4_1737	3.53e-62	hypothetical protein
78T4_1738	1.39e-52	hypothetical protein
78T4_1739	6.53e-84	hypothetical protein
78T4_1740	9.82e-80	hypothetical protein
78T4_1741	5.26e-56	hypothetical protein
78T4_1742	0	phage tail protein
78T4_1743	1.54e-132	hypothetical protein
78T4_1744	5.35e-36	hypothetical protein
78T4_1745	4.43e-26	hypothetical protein
78T4_1746	1.68e-64	N-acetylmuramoyl-L-alanine amidase A
78T4_1747	5.82e-22	holin-like protein orf of bacteriophage BK5-T
78T4_1748	5.89e-121	integrase
793B_0742	0	integrase
793B_0743	9.76e-17	terminase
793B_0744	1.19e-53	terminase
793B_0745	5.28e-49	phage portal protein
793B_0746	1.43e-36	phage protein
793B_0747	1.95e-111	phage protein
793B_0748	1.22e-15	hypothetical protein
793B_0749	6.93e-39	scaffold protein
793B_0750	2.25e-80	major capsid protein
793B_1268	9.54e-56	DoxX
793B_1269	2.96e-180	peptidoglycan hydrolase
793B_1270	1.01e-15	hypothetical protein
793B_1271	6.04e-79	hypothetical protein
793B_1272	1.63e-33	hypothetical protein
793B_1273	3.48e-19	hypothetical protein
793B_1274	8.75e-31	nitrate reductase
793B_1275	0	hypothetical protein
793B_1276	0	hypothetical protein
793B_1277	0	hypothetical protein
793B_1278	1.82e-51	hypothetical protein
793B_1279	4.64e-72	hypothetical protein
793B_1280	2.09e-132	hypothetical protein
793B_1281	7.28e-78	hypothetical protein
793B_1282	9.19e-59	hypothetical protein
793B_1283	3.43e-81	hypothetical protein
793B_1284	4.07e-122	hypothetical protein
793B_1285	2.02e-74	hypothetical protein
793B_1286	0	phage capsid protein
793B_1287	8.31e-180	peptidase
793B_1288	0	phage portal protein
793B_1289	0	terminase
793B_1290	6.13e-66	hypothetical protein
793B_1291	5.43e-54	hypothetical protein
793B_1292	3.06e-58	hypothetical protein
793B_1293	0	hypothetical protein
793B_1294	2.88e-104	hypothetical protein
793B_1295	4.06e-29	hypothetical protein
793B_1296	5.78e-11	hypothetical protein
793B_1297	4.21e-21	hypothetical protein
793B_1298	0	DNA primase
793B_1299	0	phage protein
793B_1300	0	hypothetical protein
793B_1301	3.77e-36	hypothetical protein
793B_1302	6.99e-94	hypothetical protein
793B_1303	6.83e-78	hypothetical protein
793B_1304	3.44e-118	endodeoxyribonuclease RusA
793B_1305	1.06e-59	hypothetical protein
793B_1306	3.46e-27	hypothetical protein
793B_1307	2.71e-11	hypothetical protein
793B_1309	2.19e-18	hypothetical protein
793B_1311	4.56e-38	hypothetical protein
793B_1312	4.51e-57	hypothetical protein
793B_1313	5.32e-27	hypothetical protein
793B_1314	4.22e-98	antirepressor
793B_1315	2.25e-53	hypothetical protein
793B_1316	4.93e-50	hypothetical protein
793B_1317	9.24e-63	hypothetical protein
793B_1318	2.12e-12	hypothetical protein
793B_1319	8.74e-148	DNA polymerase III subunit epsilon
793B_1320	3.68e-89	hypothetical protein
793B_1321	1.25e-123	toxin-antitoxin system toxin component
793B_1322	0	integrase
793B_1338	0	argininosuccinate synthase
793B_1339	1.78e-79	arginine repressor
793B_1350	2.31e-26	ABC transporter ATP-binding protein
793B_1358	1.4e-12	phage integrase
831B_0563	1.56e-23	hypothetical protein
831B_0564	5.83e-26	hypothetical protein
831B_0565	2.73e-13	hypothetical protein
831B_0566	9.99e-68	hypothetical protein
831B_0567	3.63e-80	hypothetical protein
831B_0568	9.04e-49	Helix-turn-helix domain-containing protein
831B_0569	1.55e-175	HNH endonuclease
831B_0570	1.92e-80	hypothetical protein
831B_0571	0	gp26
831B_0572	0	phage portal protein
831B_0573	0	phage capsid protein
831B_0574	9.16e-73	hypothetical protein
831B_0575	6.43e-81	hypothetical protein
831B_0576	7.53e-96	hypothetical protein
831B_0577	2.08e-80	hypothetical protein
831B_0578	5.58e-61	hypothetical protein
831B_0579	0	tail protein
831B_0580	1.9e-173	hypothetical protein
831B_0581	2.55e-26	hypothetical protein
831B_0582	4.1e-29	hypothetical protein
831B_0583	3.61e-73	peptidoglycan hydrolase
831B_0584	2.45e-20	holin-like protein orf of bacteriophage BK5-T
831B_0585	0	integrase
831B_0778	0	integrase
831B_0779	7.91e-50	HicA toxin of bacterial toxin-antitoxin
831B_0780	2.57e-70	hypothetical protein
831B_0781	6e-113	hypothetical protein
831B_0782	2.7e-136	hypothetical protein
831B_0783	2.63e-63	hypothetical protein
831B_0784	1.56e-95	hypothetical protein
831B_0785	9.77e-49	hypothetical protein
831B_0786	2.32e-54	hypothetical protein
831B_0787	8.17e-52	hypothetical protein
831B_0788	5.5e-145	antirepressor
831B_0789	5e-29	hypothetical protein
831B_0790	4.51e-57	hypothetical protein
831B_0791	1.68e-18	hypothetical protein
831B_0792	2.98e-26	hypothetical protein
831B_0793	1.2e-61	hypothetical protein
831B_0794	2.74e-117	endodeoxyribonuclease RusA
831B_0795	6.83e-78	hypothetical protein
831B_0796	2.47e-33	hypothetical protein
831B_0797	2.37e-92	hypothetical protein
831B_0798	1.17e-37	hypothetical protein
831B_0799	0	hypothetical protein
831B_0800	0	phage protein
831B_0801	0	DNA primase
831B_0802	5.79e-20	hypothetical protein
831B_0803	5.32e-08	hypothetical protein
831B_0804	9.52e-30	hypothetical protein
831B_0805	2.3e-106	hypothetical protein
831B_0806	0	hypothetical protein
831B_0807	1.78e-58	hypothetical protein
831B_0808	1.97e-63	hypothetical protein
831B_0809	0	terminase
831B_0810	3.17e-50	phage portal protein
841B_1377	1.49e-25	holin
841B_1378	0	peptidoglycan hydrolase
841B_1379	1.14e-16	hypothetical protein
841B_1380	2.5e-70	PRTRC system protein E
841B_1381	1.99e-21	hypothetical protein
841B_1382	0	Chromosome partition protein Smc
841B_1383	0	hypothetical protein
841B_1384	0	hypothetical protein
841B_1385	6e-122	hypothetical protein
841B_1386	0	phage tail tape measure protein
841B_1387	1.04e-24	hypothetical protein
841B_1388	5.33e-37	hypothetical protein
841B_1389	1.46e-62	hypothetical protein
841B_1390	2.89e-40	hypothetical protein
841B_1391	1.15e-43	hypothetical protein
841B_1392	1.09e-48	phage associated protein
841B_1393	8.01e-62	hypothetical protein
841B_1394	1.6e-178	phage capsid protein
841B_1395	1.74e-42	hypothetical protein
841B_1396	4.37e-136	gp4 phagic protein
841B_1397	0	chromosome partitioning protein ParA
841B_1398	0	terminase
841B_1399	5.11e-63	gp25
841B_1400	1.35e-103	gp60
841B_1401	8.51e-45	gp4
841B_1402	2.24e-156	hypothetical protein
841B_1403	1.36e-12	hypothetical protein
841B_1404	3.08e-20	hypothetical protein
841B_1405	4.53e-10	hypothetical protein
841B_1406	0	chromosome partitioning protein ParB
841B_1407	0	zinc finger protein motif
841B_1408	7.45e-80	hypothetical protein
841B_1409	2.81e-91	single-stranded DNA-binding protein
841B_1410	4.47e-65	hypothetical protein
841B_1411	1.05e-24	hypothetical protein
841B_1412	8.92e-47	hypothetical protein
841B_1413	2.98e-48	hypothetical protein
841B_1414	3.58e-114	antirepressor
841B_1415	2.85e-21	hypothetical protein
841B_1416	6.73e-47	hypothetical protein
841B_1417	5.15e-45	hypothetical protein
841B_1418	6.9e-60	hypothetical protein
841B_1419	1.64e-08	hypothetical protein
841B_1420	7.08e-10	hypothetical protein
841B_1421	6.15e-28	hypothetical protein
841B_1422	2.64e-89	hypothetical protein
841B_1423	3.41e-20	phage P1-related protein
841B_1424	1.07e-78	hypothetical protein
841B_1426	1.51e-74	DNA polymerase III subunit epsilon
841B_1427	1.61e-53	hypothetical protein
841B_1428	0	integrase
848B_1922	1.49e-25	holin
848B_1923	0	peptidoglycan hydrolase
848B_1924	1.14e-16	hypothetical protein
848B_1925	2.5e-70	PRTRC system protein E
848B_1926	1.99e-21	hypothetical protein
848B_1927	0	Chromosome partition protein Smc
848B_1928	0	hypothetical protein
848B_1929	0	hypothetical protein
848B_1930	6e-122	hypothetical protein
848B_1931	0	phage tail tape measure protein
848B_1932	1.04e-24	hypothetical protein
848B_1933	5.33e-37	hypothetical protein
848B_1934	1.46e-62	hypothetical protein
848B_1935	2.89e-40	hypothetical protein
848B_1936	1.15e-43	hypothetical protein
848B_1937	1.09e-48	phage associated protein
848B_1938	8.01e-62	hypothetical protein
848B_1939	1.6e-178	phage capsid protein
848B_1940	1.74e-42	hypothetical protein
848B_1941	4.37e-136	gp4 phagic protein
848B_1942	0	chromosome partitioning protein ParA
848B_1943	0	terminase
848B_1944	5.11e-63	gp25
848B_1945	1.35e-103	gp60
848B_1946	8.51e-45	gp4
848B_1947	2.24e-156	hypothetical protein
848B_1948	1.36e-12	hypothetical protein
848B_1949	3.08e-20	hypothetical protein
848B_1950	4.53e-10	hypothetical protein
848B_1951	0	chromosome partitioning protein ParB
848B_1952	0	zinc finger protein motif
848B_1953	7.45e-80	hypothetical protein
848B_1954	2.81e-91	single-stranded DNA-binding protein
848B_1955	4.47e-65	hypothetical protein
848B_1956	1.05e-24	hypothetical protein
848B_1957	8.92e-47	hypothetical protein
848B_1958	2.98e-48	hypothetical protein
848B_1959	3.58e-114	antirepressor
848B_1960	2.85e-21	hypothetical protein
848B_1961	6.73e-47	hypothetical protein
848B_1962	5.15e-45	hypothetical protein
848B_1963	6.9e-60	hypothetical protein
848B_1964	1.64e-08	hypothetical protein
848B_1965	7.08e-10	hypothetical protein
848B_1966	6.15e-28	hypothetical protein
848B_1967	2.64e-89	hypothetical protein
848B_1968	3.41e-20	phage P1-related protein
848B_1969	1.07e-78	hypothetical protein
848B_1971	1.51e-74	DNA polymerase III subunit epsilon
848B_1972	1.61e-53	hypothetical protein
848B_1973	0	integrase
ATCC15424_3_1	0	integrase
ATCC15424_3_2	1.99e-43	hypothetical protein
ATCC15424_3_3	2.35e-47	hypothetical protein
ATCC15424_3_5	0	N-acetylmuramoyl-L-alanine amidase
ATCC15424_3_6	2.46e-73	phagic holin Spp1 family protein
ATCC15424_3_7	5.47e-71	PRTRC system protein E
ATCC15424_3_8	9.71e-36	hypothetical protein
ATCC15424_3_9	0	Chromosome partition protein Smc
ATCC15424_3_10	0	hypothetical protein
ATCC15424_3_11	0	hypothetical protein
ATCC15424_3_12	8.65e-138	hypothetical protein
ATCC15424_3_13	0	phage tail tape measure protein
ATCC15424_3_14	1.84e-26	terminase
ATCC15424_3_15	7.19e-58	hypothetical protein
ATCC15424_3_16	9.03e-104	hypothetical protein
ATCC15424_3_17	4.49e-84	transcriptional regulator
ATCC15424_3_18	6.96e-55	hypothetical protein
ATCC15424_3_19	4.92e-67	phage associated protein
ATCC15424_3_20	9.57e-72	hypothetical protein
ATCC15424_3_21	0	phage capsid protein
ATCC15424_3_22	1.57e-107	hypothetical protein
ATCC15424_3_23	0	hypothetical protein
ATCC15424_3_24	0	Phage portal protein, SPP1 Gp6-like
ATCC15424_3_25	0	gp22
ATCC15424_3_26	1.82e-88	hypothetical protein
ATCC15424_3_27	1.06e-109	PhnA protein
ATCC15424_3_28	1.42e-21	hypothetical protein
ATCC15424_3_32	2.03e-29	hypothetical protein
ATCC15424_3_33	8.2e-13	hypothetical protein
ATCC15424_3_34	3.36e-37	hypothetical protein
ATCC15424_3_35	1.49e-46	transposase
ATCC15424_3_36	1.66e-80	hypothetical protein
ATCC15424_3_37	2.7e-26	hypothetical protein
ATCC15424_3_39	4.68e-26	hypothetical protein
ATCC15424_3_41	1.21e-73	hypothetical protein
ATCC15424_3_43	8.33e-64	hypothetical protein
ATCC15424_3_44	1.79e-114	gp86
ATCC15424_3_45	5.24e-100	single-stranded DNA-binding protein
ATCC15424_3_46	3.71e-16	hypothetical protein
ATCC15424_3_47	4.76e-120	hypothetical protein
ATCC15424_3_48	2.49e-112	hypothetical protein
ATCC15424_3_49	8.29e-115	methyltransferase
ATCC15424_3_50	5.2e-130	hypothetical protein
ATCC15424_3_51	2.56e-34	hypothetical protein
ATCC15424_3_52	4.05e-20	hypothetical protein
ATCC15424_3_53	5.98e-112	antirepressor
ATCC15424_3_54	5.63e-28	hypothetical protein
ATCC15424_3_56	4.39e-17	hypothetical protein
ATCC15424_3_57	1.53e-39	hypothetical protein
ATCC15424_3_58	7.2e-33	hypothetical protein
ATCC15424_3_59	1.03e-52	transcriptional regulator, Cro/CI family
ATCC15424_3_60	1.39e-85	hypothetical protein
ATCC15424_3_61	3.49e-52	hypothetical protein
ATCC15424_3_64	5.17e-112	hypothetical protein
ATCC15424_11_477	9.69e-47	hypothetical protein
ATCC15424_11_478	0	glycosyl hydrolase family 25
ATCC15424_11_479	1.79e-72	hypothetical protein
ATCC15424_11_480	2.62e-45	hypothetical protein
ATCC15424_11_481	3.78e-116	Prophage endopeptidase tail
ATCC15424_11_482	1.46e-49	3-hydroxy-3-methylglutaryl CoA synthase
ATCC15424_11_483	3.03e-148	tail protein
ATCC15424_11_484	1.23e-34	gp18
ATCC15424_11_485	3.63e-34	sugar transferase
ATCC15424_11_486	4.27e-152	tail protein
ATCC15424_11_487	2.94e-63	phage protein
ATCC15424_11_488	8.92e-32	phage protein
ATCC15424_11_489	7.5e-68	phage protein
ATCC15424_11_490	4.8e-79	phage protein
ATCC15424_11_491	2.06e-150	head protein
ATCC15424_11_492	1.63e-41	helicase
ATCC15424_11_493	4.97e-108	Phage protein
ATCC15424_11_494	0	phage protein
ATCC15424_11_496	0	terminase
ATCC15424_11_497	5.79e-66	hypothetical protein
ATCC15424_11_500	3.77e-25	hypothetical protein
ATCC15424_11_502	3.46e-37	gp86
ATCC15424_11_505	4.65e-12	hypothetical protein
ATCC15424_11_506	9.63e-73	hypothetical protein
ATCC15424_11_508	2.47e-10	phage transcriptional regulator
ATCC15424_11_510	1.64e-70	integrase
ATCC27678_1_131	0	integrase
ATCC27678_1_132	7.69e-56	DoxX
ATCC27678_1_133	0	peptidoglycan hydrolase
ATCC27678_1_134	3.17e-58	hypothetical protein
ATCC27678_1_135	0	GDSL-like Lipase/Acylhydrolase family
ATCC27678_1_136	0	hypothetical protein
ATCC27678_1_137	0	tail protein
ATCC27678_1_138	1.19e-69	hypothetical protein
ATCC27678_1_139	6.3e-81	hypothetical protein
ATCC27678_1_140	5.81e-99	hypothetical protein
ATCC27678_1_141	1.22e-82	hypothetical protein
ATCC27678_1_142	3.9e-72	hypothetical protein
ATCC27678_1_143	0	phage capsid protein
ATCC27678_1_144	0	phage portal protein
ATCC27678_1_145	0	gp26
ATCC27678_1_146	1.92e-80	hypothetical protein
ATCC27678_1_147	2.54e-176	HNH endonuclease
ATCC27678_1_148	9.04e-49	Helix-turn-helix domain-containing protein
ATCC27678_1_149	1.63e-83	hypothetical protein
ATCC27678_1_150	2.27e-55	hypothetical protein
ATCC27678_1_151	2.68e-10	hypothetical protein
ATCC27678_1_152	7.56e-14	hypothetical protein
ATCC27678_1_153	3.19e-23	hypothetical protein
ATCC27678_1_154	9.12e-120	hypothetical protein
ATCC27678_1_155	8.66e-18	hypothetical protein
ATCC27678_1_1446	0	glycosyl hydrolase family 25
ATCC27678_1_1447	9.63e-80	hypothetical protein
ATCC27678_1_1448	0	phage head fiber protein
ATCC27678_1_1449	0	Prophage endopeptidase tail
ATCC27678_1_1450	0	3-hydroxy-3-methylglutaryl CoA synthase
ATCC27678_1_1451	0	phage tail protein
ATCC27678_1_1452	5.04e-35	gp18
ATCC27678_1_1453	9.32e-39	sugar transferase
ATCC27678_1_1454	1.9e-172	tail protein
ATCC27678_1_1455	1.48e-71	phage protein
ATCC27678_1_1456	1.67e-35	phage protein
ATCC27678_1_1457	1.61e-77	phage protein
ATCC27678_1_1458	9.07e-101	phage protein
ATCC27678_1_1459	0	head protein
ATCC27678_1_1460	1.02e-116	helicase
ATCC27678_1_1461	1.84e-167	Phage protein
ATCC27678_1_1462	0	phage protein
ATCC27678_1_1463	0	terminase
ATCC27678_1_1464	2.52e-90	hypothetical protein
ATCC27678_1_1465	8.97e-06	hypothetical protein
ATCC27678_1_1466	1.88e-37	hypothetical protein
ATCC27678_1_1467	0	PhnA protein
ATCC27678_1_1468	3.52e-54	hypothetical protein
ATCC27678_1_1469	0	bacteriophage protein
ATCC27678_1_1470	0	DNA primase
ATCC27678_1_1471	1.74e-97	hypothetical protein
ATCC27678_1_1472	0	phage integrase
ATCC27679_1_806	9.69e-47	hypothetical protein
ATCC27679_1_807	0	glycosyl hydrolase family 25
ATCC27679_1_808	1.79e-72	hypothetical protein
ATCC27679_1_809	2.62e-45	hypothetical protein
ATCC27679_1_810	3.78e-116	Prophage endopeptidase tail
ATCC27679_1_811	1.46e-49	3-hydroxy-3-methylglutaryl CoA synthase
ATCC27679_1_812	3.03e-148	tail protein
ATCC27679_1_813	1.23e-34	gp18
ATCC27679_1_814	3.63e-34	sugar transferase
ATCC27679_1_815	4.27e-152	tail protein
ATCC27679_1_816	2.94e-63	phage protein
ATCC27679_1_817	8.92e-32	phage protein
ATCC27679_1_818	7.5e-68	phage protein
ATCC27679_1_819	4.8e-79	phage protein
ATCC27679_1_820	2.06e-150	head protein
ATCC27679_1_821	1.63e-41	helicase
ATCC27679_1_822	4.97e-108	Phage protein
ATCC27679_1_823	0	phage protein
ATCC27679_1_825	0	terminase
ATCC27679_1_826	5.79e-66	hypothetical protein
ATCC27679_1_828	3.77e-25	hypothetical protein
ATCC27679_1_830	3.46e-37	gp86
ATCC27679_1_833	4.65e-12	hypothetical protein
ATCC27679_1_834	1.39e-72	hypothetical protein
ATCC27679_1_836	6.51e-10	phage transcriptional regulator
ATCC27679_1_838	1.64e-70	integrase
ATCC27679_1_965	0	N-acetylmuramoyl-L-alanine amidase
ATCC27679_1_966	4.28e-68	phagic holin Spp1 family protein
ATCC27679_1_967	1.08e-70	PRTRC system protein E
ATCC27679_1_968	2.76e-85	streptogrisin
ATCC27679_1_969	0	leucine-rich repeat (LRR) protein
ATCC27679_1_970	9.92e-138	hypothetical protein
ATCC27679_1_971	0	hypothetical protein
ATCC27679_1_972	2.47e-113	hypothetical protein
ATCC27679_1_973	9.45e-123	hypothetical protein
ATCC27679_1_974	0	hypothetical protein
ATCC27679_1_975	2.16e-23	hypothetical protein
ATCC27679_1_976	1.9e-38	hypothetical protein
ATCC27679_1_977	2.03e-65	hypothetical protein
ATCC27679_1_978	2.13e-57	hypothetical protein
ATCC27679_1_979	6.05e-50	hypothetical protein
ATCC27679_1_980	1.34e-63	thiamine biosynthesis protein ThiS
ATCC27679_1_981	6.21e-41	hypothetical protein
ATCC27679_1_982	1.77e-135	minor capsid protein E
ATCC27679_1_983	1.05e-54	K structural protein
ATCC27679_1_984	2.14e-34	hypothetical protein
ATCC27679_1_985	1.28e-178	phage protein
ATCC27679_1_986	0	Phage portal protein gp6
ATCC27679_1_987	0	hypothetical protein
ATCC27679_1_988	8e-52	hypothetical protein
ATCC27679_1_989	5.05e-57	hypothetical protein
ATCC27679_1_990	1.82e-43	HNH endonuclease
ATCC27679_1_991	4.94e-16	DNA-binding helix-turn-helix protein
ATCC27679_1_992	5.56e-08	hypothetical protein
ATCC27679_1_994	1.47e-17	hypothetical protein
ATCC27679_1_1000	5.3e-31	hypothetical protein
ATCC27679_1_1003	7.72e-73	hypothetical protein
ATCC27679_1_1006	3.55e-27	hypothetical protein
ATCC27679_1_1007	1.38e-29	hypothetical protein
ATCC27679_1_1009	9.39e-11	hypothetical protein
ATCC27679_1_1010	3.34e-16	phosphonate ABC transporter permease
ATCC27679_1_1011	8.06e-09	peptidase
ATCC27679_1_1012	2.96e-07	hypothetical protein
ATCC27679_1_1013	8.09e-07	hypothetical protein
ATCC27679_1_1014	4.7e-23	hypothetical protein
ATCC27679_1_1018	4.57e-30	hypothetical protein
ATCC27679_1_1019	9.94e-38	hypothetical protein
ATCC27679_1_1022	5.29e-37	hypothetical protein
ATCC27679_1_1023	1.42e-24	transposase
ATCC27679_1_1026	1.11e-14	deoxyribodipyrimidine photo-lyase
ATCC27679_1_1027	1.27e-16	phage protein
ATCC27679_1_1029	3.33e-36	gp77 phage protein
ATCC27679_1_1030	8.04e-55	hypothetical protein
ATCC27679_1_1032	1.63e-44	hypothetical protein
ATCC27679_1_1033	0	DNA-cytosine methyltransferase
ATCC27679_1_1034	0	helicase
ATCC27679_1_1036	1.09e-81	single-strand binding family protein
ATCC27679_1_1038	7.05e-32	replication protein
ATCC27679_1_1039	1.47e-83	hypothetical protein
ATCC27679_1_1045	6.86e-08	hypothetical protein
ATCC27679_1_1046	4.41e-06	hypothetical protein
ATCC27679_1_1047	8.86e-06	hypothetical protein
ATCC27679_1_1048	9.56e-21	hypothetical protein
ATCC27679_1_1049	1.49e-137	antirepressor
ATCC27679_1_1050	5.75e-15	phosphoglycerate dehydrogenase
ATCC27679_1_1053	1.35e-06	transcriptional regulator
ATCC27679_1_1054	1.19e-17	DNA-binding helix-turn-helix protein
Bd1_1_545	8.66e-18	hypothetical protein
Bd1_1_546	3.76e-122	hypothetical protein
Bd1_1_547	3.19e-23	hypothetical protein
Bd1_1_548	7.56e-14	hypothetical protein
Bd1_1_549	2.68e-10	hypothetical protein
Bd1_1_550	2.27e-55	hypothetical protein
Bd1_1_551	1.63e-83	hypothetical protein
Bd1_1_552	9.04e-49	Helix-turn-helix domain-containing protein
Bd1_1_553	2.54e-176	HNH endonuclease
Bd1_1_554	1.92e-80	hypothetical protein
Bd1_1_555	0	gp26
Bd1_1_556	0	phage portal protein
Bd1_1_557	0	phage capsid protein
Bd1_1_558	3.9e-72	hypothetical protein
Bd1_1_559	1.22e-82	hypothetical protein
Bd1_1_560	5.81e-99	hypothetical protein
Bd1_1_561	6.3e-81	hypothetical protein
Bd1_1_562	1.19e-69	hypothetical protein
Bd1_1_563	0	tail protein
Bd1_1_564	0	hypothetical protein
Bd1_1_565	0	GDSL-like Lipase/Acylhydrolase family
Bd1_1_566	3.17e-58	hypothetical protein
Bd1_1_567	0	peptidoglycan hydrolase
Bd1_1_568	7.69e-56	DoxX
Bd1_1_569	0	integrase
Bd1_1_1370	0	phage integrase
Bd1_1_1371	1.74e-97	hypothetical protein
Bd1_1_1372	0	DNA primase
Bd1_1_1373	0	bacteriophage protein
Bd1_1_1375	3.52e-54	hypothetical protein
Bd1_1_1376	0	PhnA protein
Bd1_1_1377	1.88e-37	hypothetical protein
Bd1_1_1378	8.97e-06	hypothetical protein
Bd1_1_1379	2.52e-90	hypothetical protein
Bd1_1_1380	0	terminase
Bd1_1_1381	0	phage protein
Bd1_1_1382	1.84e-167	Phage protein
Bd1_1_1383	1.02e-116	helicase
Bd1_1_1384	0	head protein
Bd1_1_1385	9.07e-101	phage protein
Bd1_1_1386	1.61e-77	phage protein
Bd1_1_1387	1.67e-35	phage protein
Bd1_1_1388	1.48e-71	phage protein
Bd1_1_1389	1.9e-172	tail protein
Bd1_1_1390	9.32e-39	sugar transferase
Bd1_1_1391	5.04e-35	gp18
Bd1_1_1392	0	phage tail protein
Bd1_1_1393	0	3-hydroxy-3-methylglutaryl CoA synthase
Bd1_1_1394	0	Prophage endopeptidase tail
Bd1_1_1395	0	phage head fiber protein
Bd1_1_1396	9.63e-80	hypothetical protein
Bd1_1_1397	0	glycosyl hydrolase family 25
BIOML-A1_53_329	0	integrase
BIOML-A1_53_330	5.09e-18	hypothetical protein
BIOML-A1_53_331	1.23e-59	elongation factor GreAB
BIOML-A1_53_332	4.53e-07	hypothetical protein
BIOML-A1_53_333	1.01e-50	hypothetical protein
BIOML-A1_53_334	7.55e-74	DNA polymerase III subunit epsilon
BIOML-A1_53_336	3.14e-76	hypothetical protein
BIOML-A1_53_337	1.53e-80	phage P1-like protein
BIOML-A1_53_338	2.61e-142	hypothetical protein
BIOML-A1_53_339	3.57e-22	hypothetical protein
BIOML-A1_53_340	1.05e-10	hypothetical protein
BIOML-A1_53_341	1.04e-08	hypothetical protein
BIOML-A1_53_342	5.26e-63	hypothetical protein
BIOML-A1_53_343	2.32e-44	hypothetical protein
BIOML-A1_53_344	4.27e-43	hypothetical protein
BIOML-A1_53_345	6.19e-14	hypothetical protein
BIOML-A1_53_346	9.7e-36	hypothetical protein
BIOML-A1_53_347	1.91e-14	hypothetical protein
BIOML-A1_53_348	4.39e-62	hypothetical protein
BIOML-A1_53_349	5.08e-87	single-stranded DNA-binding protein
BIOML-A1_53_350	6.77e-61	hypothetical protein
BIOML-A1_53_351	2.15e-88	hypothetical protein
BIOML-A1_53_352	0	chromosome partitioning protein ParB
BIOML-A1_53_353	3.81e-33	hypothetical protein
BIOML-A1_53_354	1.95e-82	gp77 phage protein
BIOML-A1_53_355	6.64e-115	oligoribonuclease
BIOML-A1_53_356	3.64e-52	hypothetical protein
BIOML-A1_53_357	1.8e-41	hypothetical protein
BIOML-A1_53_358	2.18e-24	hypothetical protein
BIOML-A1_53_359	1.34e-111	phage transcriptional regulator AlpA
BIOML-A1_53_360	7.1e-20	hypothetical protein
BIOML-A1_53_361	1.53e-12	antitoxin
BIOML-A1_53_362	9.63e-161	hypothetical protein
BIOML-A1_53_363	1.58e-45	gp4
BIOML-A1_53_364	1.35e-103	gp60
BIOML-A1_53_365	5.11e-63	gp25
BIOML-A1_53_366	0	terminase
BIOML-A1_53_367	0	plasmid partitioning protein ParA
BIOML-A1_53_368	5.21e-136	gp4 phagic protein
BIOML-A1_53_369	1.74e-42	hypothetical protein
BIOML-A1_53_370	1.6e-178	phage capsid protein
BIOML-A1_53_371	8.01e-62	hypothetical protein
BIOML-A1_53_372	1.21e-47	phage associated protein
BIOML-A1_53_373	4.05e-44	hypothetical protein
BIOML-A1_53_374	2.89e-40	hypothetical protein
BIOML-A1_53_375	3.24e-63	hypothetical protein
BIOML-A1_53_376	4.78e-37	hypothetical protein
BIOML-A1_53_377	1.04e-24	hypothetical protein
BIOML-A1_53_378	0	phage tail tape measure protein
BIOML-A1_53_379	5.56e-122	hypothetical protein
BIOML-A1_53_380	0	hypothetical protein
BIOML-A1_53_381	0	hypothetical protein
BIOML-A1_53_382	0	hypothetical protein
BIOML-A1_53_383	1.25e-21	hypothetical protein
BIOML-A1_53_384	7.39e-69	PRTRC system protein E
BIOML-A1_53_385	4.77e-19	hypothetical protein
BIOML-A1_53_386	0	peptidoglycan hydrolase
BIOML-A1_53_387	1.78e-25	holin
BIOML-A2_31_30	1.78e-25	holin
BIOML-A2_31_31	0	peptidoglycan hydrolase
BIOML-A2_31_32	4.77e-19	hypothetical protein
BIOML-A2_31_33	7.39e-69	PRTRC system protein E
BIOML-A2_31_34	1.25e-21	hypothetical protein
BIOML-A2_31_35	0	hypothetical protein
BIOML-A2_31_36	0	hypothetical protein
BIOML-A2_31_37	0	hypothetical protein
BIOML-A2_31_38	5.56e-122	hypothetical protein
BIOML-A2_31_39	0	phage tail tape measure protein
BIOML-A2_31_40	1.04e-24	hypothetical protein
BIOML-A2_31_41	4.78e-37	hypothetical protein
BIOML-A2_31_42	3.24e-63	hypothetical protein
BIOML-A2_31_43	2.89e-40	hypothetical protein
BIOML-A2_31_44	4.05e-44	hypothetical protein
BIOML-A2_31_45	1.09e-48	phage associated protein
BIOML-A2_31_46	8.01e-62	hypothetical protein
BIOML-A2_31_47	1.6e-178	phage capsid protein
BIOML-A2_31_48	1.74e-42	hypothetical protein
BIOML-A2_31_49	5.21e-136	gp4 phagic protein
BIOML-A2_31_50	0	plasmid partitioning protein ParA
BIOML-A2_31_51	0	terminase
BIOML-A2_31_52	5.11e-63	gp25
BIOML-A2_31_53	1.35e-103	gp60
BIOML-A2_31_54	1.58e-45	gp4
BIOML-A2_31_55	9.63e-161	hypothetical protein
BIOML-A2_31_56	1.53e-12	antitoxin
BIOML-A2_31_57	7.1e-20	hypothetical protein
BIOML-A2_31_58	1.34e-111	phage transcriptional regulator AlpA
BIOML-A2_31_59	2.18e-24	hypothetical protein
BIOML-A2_31_60	1.8e-41	hypothetical protein
BIOML-A2_31_61	3.64e-52	hypothetical protein
BIOML-A2_31_62	6.64e-115	oligoribonuclease
BIOML-A2_31_63	1.95e-82	gp77 phage protein
BIOML-A2_31_64	3.81e-33	hypothetical protein
BIOML-A2_31_65	0	chromosome partitioning protein ParB
BIOML-A2_31_66	2.15e-88	hypothetical protein
BIOML-A2_31_67	6.77e-61	hypothetical protein
BIOML-A2_31_68	5.08e-87	single-stranded DNA-binding protein
BIOML-A2_31_69	4.39e-62	hypothetical protein
BIOML-A2_31_70	1.91e-14	hypothetical protein
BIOML-A2_31_71	9.7e-36	hypothetical protein
BIOML-A2_31_72	6.19e-14	hypothetical protein
BIOML-A2_31_73	4.27e-43	hypothetical protein
BIOML-A2_31_74	2.32e-44	hypothetical protein
BIOML-A2_31_75	5.26e-63	hypothetical protein
BIOML-A2_31_76	1.04e-08	hypothetical protein
BIOML-A2_31_77	1.05e-10	hypothetical protein
BIOML-A2_31_78	3.57e-22	hypothetical protein
BIOML-A2_31_79	2.61e-142	hypothetical protein
BIOML-A2_31_80	1.53e-80	phage P1-like protein
BIOML-A2_31_81	3.14e-76	hypothetical protein
BIOML-A2_31_83	7.55e-74	DNA polymerase III subunit epsilon
BIOML-A2_31_84	1.01e-50	hypothetical protein
BIOML-A2_31_85	4.53e-07	hypothetical protein
BIOML-A2_31_86	1.23e-59	elongation factor GreAB
BIOML-A2_31_87	5.09e-18	hypothetical protein
BIOML-A2_31_88	0	integrase
BIOML-A3_8_30	1.78e-25	holin
BIOML-A3_8_31	0	peptidoglycan hydrolase
BIOML-A3_8_32	4.77e-19	hypothetical protein
BIOML-A3_8_33	7.39e-69	PRTRC system protein E
BIOML-A3_8_34	1.25e-21	hypothetical protein
BIOML-A3_8_35	0	hypothetical protein
BIOML-A3_8_36	0	hypothetical protein
BIOML-A3_8_37	0	hypothetical protein
BIOML-A3_8_38	5.56e-122	hypothetical protein
BIOML-A3_8_39	0	phage tail tape measure protein
BIOML-A3_8_40	1.04e-24	hypothetical protein
BIOML-A3_8_41	4.78e-37	hypothetical protein
BIOML-A3_8_42	3.24e-63	hypothetical protein
BIOML-A3_8_43	2.89e-40	hypothetical protein
BIOML-A3_8_44	4.05e-44	hypothetical protein
BIOML-A3_8_45	1.21e-47	phage associated protein
BIOML-A3_8_46	8.01e-62	hypothetical protein
BIOML-A3_8_47	1.6e-178	phage capsid protein
BIOML-A3_8_48	1.74e-42	hypothetical protein
BIOML-A3_8_49	5.21e-136	gp4 phagic protein
BIOML-A3_8_50	0	plasmid partitioning protein ParA
BIOML-A3_8_51	0	terminase
BIOML-A3_8_52	5.11e-63	gp25
BIOML-A3_8_53	1.35e-103	gp60
BIOML-A3_8_54	1.58e-45	gp4
BIOML-A3_8_55	9.63e-161	hypothetical protein
BIOML-A3_8_56	1.53e-12	antitoxin
BIOML-A3_8_57	7.1e-20	hypothetical protein
BIOML-A3_8_58	1.34e-111	phage transcriptional regulator AlpA
BIOML-A3_8_59	2.18e-24	hypothetical protein
BIOML-A3_8_60	1.8e-41	hypothetical protein
BIOML-A3_8_61	3.64e-52	hypothetical protein
BIOML-A3_8_62	6.64e-115	oligoribonuclease
BIOML-A3_8_63	1.95e-82	gp77 phage protein
BIOML-A3_8_64	3.81e-33	hypothetical protein
BIOML-A3_8_65	0	chromosome partitioning protein ParB
BIOML-A3_8_66	2.15e-88	hypothetical protein
BIOML-A3_8_67	6.77e-61	hypothetical protein
BIOML-A3_8_68	5.08e-87	single-stranded DNA-binding protein
BIOML-A3_8_69	4.39e-62	hypothetical protein
BIOML-A3_8_70	1.91e-14	hypothetical protein
BIOML-A3_8_71	9.7e-36	hypothetical protein
BIOML-A3_8_72	6.19e-14	hypothetical protein
BIOML-A3_8_73	4.27e-43	hypothetical protein
BIOML-A3_8_74	2.32e-44	hypothetical protein
BIOML-A3_8_75	5.26e-63	hypothetical protein
BIOML-A3_8_76	1.04e-08	hypothetical protein
BIOML-A3_8_77	1.05e-10	hypothetical protein
BIOML-A3_8_78	3.57e-22	hypothetical protein
BIOML-A3_8_79	2.61e-142	hypothetical protein
BIOML-A3_8_80	1.53e-80	phage P1-like protein
BIOML-A3_8_81	3.14e-76	hypothetical protein
BIOML-A3_8_83	7.55e-74	DNA polymerase III subunit epsilon
BIOML-A3_8_84	1.01e-50	hypothetical protein
BIOML-A3_8_85	4.53e-07	hypothetical protein
BIOML-A3_8_86	1.23e-59	elongation factor GreAB
BIOML-A3_8_87	5.09e-18	hypothetical protein
BIOML-A3_8_88	0	integrase
BRDF24_1_327	1.92e-43	hypothetical protein
BRDF24_1_328	0	Lyzozyme
BRDF24_1_329	2.79e-50	hypothetical protein
BRDF24_1_330	3.83e-149	phage integrase
BRDF24_1_331	1.41e-21	hypothetical protein
BRDF24_1_332	9.48e-118	hypothetical protein
BRDF24_1_333	2.88e-53	hypothetical protein
BRDF24_1_334	0	phage head fiber protein
BRDF24_1_335	0	tail fiber protein
BRDF24_1_336	0	tape measure domain-containing protein
BRDF24_1_337	1.27e-36	hypothetical protein
BRDF24_1_338	2.99e-84	hypothetical protein
BRDF24_1_339	7.13e-139	bacterial Ig-like domain, group 2
BRDF24_1_340	8.6e-78	hypothetical protein
BRDF24_1_341	3.28e-52	hypothetical protein
BRDF24_1_342	1.45e-63	hypothetical protein
BRDF24_1_343	1.34e-89	hypothetical protein
BRDF24_1_344	5.69e-167	phage major capsid protein, HK97
BRDF24_1_345	1.53e-37	scaffolding protein
BRDF24_1_346	1.12e-16	hypothetical protein
BRDF24_1_347	2e-117	phage protein
BRDF24_1_348	0	phage portal protein
BRDF24_1_349	0	terminase
BRDF24_1_350	2.93e-55	hypothetical protein
BRDF24_1_351	1.37e-68	endonuclease
BRDF24_1_352	3.21e-28	hypothetical protein
BRDF24_1_353	9e-53	hypothetical protein
BRDF24_1_354	3.72e-74	hypothetical protein
BRDF24_1_355	0	hypothetical protein
BRDF24_1_356	1.08e-87	phage protein
BRDF24_1_357	1.12e-51	hypothetical protein
BRDF24_1_358	1.09e-85	hypothetical protein
BRDF24_1_359	1.05e-13	hypothetical protein
BRDF24_1_360	3.68e-36	hypothetical protein
BRDF24_1_361	7.27e-55	hypothetical protein
BRDF24_1_362	4.59e-60	hypothetical protein
BRDF24_1_363	2.47e-48	hypothetical protein
BRDF24_1_364	4.16e-135	oligoribonuclease
BRDF24_1_365	1.03e-90	gp77 phage protein
BRDF24_1_366	2e-33	hypothetical protein
BRDF24_1_367	0	ParB-like nuclease domain-containing protein
BRDF24_1_368	0	hypothetical protein
BRDF24_1_369	1.55e-85	hypothetical protein
BRDF24_1_370	1.94e-132	single-stranded DNA-binding protein
BRDF24_1_371	1.65e-59	hypothetical protein
BRDF24_1_372	5.41e-39	hypothetical protein
BRDF24_1_373	1.34e-145	hypothetical protein
BRDF24_1_374	4.97e-13	hypothetical protein
BRDF24_1_375	4.86e-57	hypothetical protein
BRDF24_1_376	9.23e-95	hypothetical protein
BRDF24_1_377	1.25e-37	DNA-binding protein
BRDF24_1_378	3.69e-50	hypothetical protein
BRDF24_1_379	0	restriction endonuclease or methylase
BRDF24_1_380	0	Integrase/recombinase
CVIHMP022_25_2	1.19e-17	DNA-binding helix-turn-helix protein
CVIHMP022_25_3	1.35e-06	transcriptional regulator
CVIHMP022_25_6	5.75e-15	phosphoglycerate dehydrogenase
CVIHMP022_25_7	1.31e-128	antirepressor
CVIHMP022_25_8	9.56e-21	hypothetical protein
CVIHMP022_25_9	8.86e-06	hypothetical protein
CVIHMP022_25_10	4.41e-06	hypothetical protein
CVIHMP022_25_11	6.86e-08	hypothetical protein
CVIHMP022_25_17	1.47e-83	hypothetical protein
CVIHMP022_25_18	7.05e-32	replication protein
CVIHMP022_25_20	1.09e-81	single-strand binding family protein
CVIHMP022_25_22	0	helicase
CVIHMP022_25_23	0	DNA-cytosine methyltransferase
CVIHMP022_25_24	1.63e-44	hypothetical protein
CVIHMP022_25_26	8.04e-55	hypothetical protein
CVIHMP022_25_27	3.33e-36	gp77 phage protein
CVIHMP022_25_29	1.27e-16	phage protein
CVIHMP022_25_30	1.11e-14	deoxyribodipyrimidine photo-lyase
CVIHMP022_25_33	1.42e-24	transposase
CVIHMP022_25_34	5.29e-37	hypothetical protein
CVIHMP022_25_37	9.94e-38	hypothetical protein
CVIHMP022_25_38	4.57e-30	hypothetical protein
CVIHMP022_25_42	4.7e-23	hypothetical protein
CVIHMP022_25_43	8.09e-07	hypothetical protein
CVIHMP022_25_44	2.96e-07	hypothetical protein
CVIHMP022_25_45	8.06e-09	peptidase
CVIHMP022_25_46	3.34e-16	phosphonate ABC transporter permease
CVIHMP022_25_47	9.39e-11	hypothetical protein
CVIHMP022_25_49	1.38e-29	hypothetical protein
CVIHMP022_25_50	3.55e-27	hypothetical protein
CVIHMP022_25_53	7.72e-73	hypothetical protein
CVIHMP022_25_56	5.3e-31	hypothetical protein
CVIHMP022_25_62	1.47e-17	hypothetical protein
CVIHMP022_25_64	5.56e-08	hypothetical protein
CVIHMP022_25_65	4.94e-16	DNA-binding helix-turn-helix protein
CVIHMP022_25_66	1.82e-43	HNH endonuclease
CVIHMP022_25_67	5.05e-57	hypothetical protein
CVIHMP022_25_68	8e-52	hypothetical protein
CVIHMP022_25_69	0	hypothetical protein
CVIHMP022_25_70	0	Phage portal protein gp6
CVIHMP022_25_71	1.28e-178	phage protein
CVIHMP022_25_72	2.14e-34	hypothetical protein
CVIHMP022_25_73	1.05e-54	K structural protein
CVIHMP022_25_74	3.58e-93	minor capsid protein E
CVIHMP022_25_75	6.21e-41	hypothetical protein
CVIHMP022_25_76	2.45e-63	thiamine biosynthesis protein ThiS
CVIHMP022_25_77	6.05e-50	hypothetical protein
CVIHMP022_25_78	2.13e-57	hypothetical protein
CVIHMP022_25_79	2.03e-65	hypothetical protein
CVIHMP022_25_80	1.9e-38	hypothetical protein
CVIHMP022_25_81	2.16e-23	hypothetical protein
CVIHMP022_25_82	0	hypothetical protein
CVIHMP022_25_83	8.34e-63	hypothetical protein
CVIHMP022_25_84	9.45e-123	hypothetical protein
CVIHMP022_25_85	2.47e-113	hypothetical protein
CVIHMP022_25_86	0	hypothetical protein
CVIHMP022_25_87	0	leucine-rich repeat (LRR) protein
CVIHMP022_25_88	2.76e-85	streptogrisin
CVIHMP022_25_89	1.08e-70	PRTRC system protein E
CVIHMP022_25_90	4.28e-68	phagic holin Spp1 family protein
CVIHMP022_25_91	0	N-acetylmuramoyl-L-alanine amidase
CVIHMP022_25_93	1.62e-113	integrase
CVIHMP022_29_126	1.64e-70	integrase
CVIHMP022_29_128	6.51e-10	phage transcriptional regulator
CVIHMP022_29_130	1.39e-72	hypothetical protein
CVIHMP022_29_131	4.65e-12	hypothetical protein
CVIHMP022_29_134	3.46e-37	gp86
CVIHMP022_29_136	3.77e-25	hypothetical protein
CVIHMP022_29_139	5.79e-66	hypothetical protein
CVIHMP022_29_140	0	terminase
CVIHMP022_29_142	0	phage protein
CVIHMP022_29_143	4.97e-108	Phage protein
CVIHMP022_29_144	1.63e-41	helicase
CVIHMP022_29_145	2.06e-150	head protein
CVIHMP022_29_146	4.8e-79	phage protein
CVIHMP022_29_147	7.5e-68	phage protein
CVIHMP022_29_148	8.92e-32	phage protein
CVIHMP022_29_149	2.94e-63	phage protein
CVIHMP022_29_150	4.27e-152	tail protein
CVIHMP022_29_151	3.63e-34	sugar transferase
CVIHMP022_29_152	1.23e-34	gp18
CVIHMP022_29_153	3.03e-148	tail protein
CVIHMP022_29_154	1.46e-49	3-hydroxy-3-methylglutaryl CoA synthase
CVIHMP022_29_155	3.78e-116	Prophage endopeptidase tail
CVIHMP022_29_156	3.2e-50	tail fiber protein
CVIHMP022_29_157	9.54e-16	tail fiber protein
CVIHMP022_29_158	1.79e-72	hypothetical protein
CVIHMP022_29_159	0	glycosyl hydrolase family 25
CVIHMP022_29_160	9.69e-47	hypothetical protein
cx-0004_4_30	1.78e-25	holin
cx-0004_4_31	0	peptidoglycan hydrolase
cx-0004_4_32	4.77e-19	hypothetical protein
cx-0004_4_33	7.39e-69	PRTRC system protein E
cx-0004_4_34	1.25e-21	hypothetical protein
cx-0004_4_35	0	hypothetical protein
cx-0004_4_36	0	hypothetical protein
cx-0004_4_37	0	hypothetical protein
cx-0004_4_38	5.56e-122	hypothetical protein
cx-0004_4_39	0	phage tail tape measure protein
cx-0004_4_40	1.04e-24	hypothetical protein
cx-0004_4_41	4.78e-37	hypothetical protein
cx-0004_4_42	3.24e-63	hypothetical protein
cx-0004_4_43	2.89e-40	hypothetical protein
cx-0004_4_44	4.05e-44	hypothetical protein
cx-0004_4_45	1.21e-47	phage associated protein
cx-0004_4_46	8.01e-62	hypothetical protein
cx-0004_4_47	1.6e-178	phage capsid protein
cx-0004_4_48	1.74e-42	hypothetical protein
cx-0004_4_49	5.21e-136	gp4 phagic protein
cx-0004_4_50	0	plasmid partitioning protein ParA
cx-0004_4_51	0	terminase
cx-0004_4_52	5.11e-63	gp25
cx-0004_4_53	1.35e-103	gp60
cx-0004_4_54	1.58e-45	gp4
cx-0004_4_55	9.63e-161	hypothetical protein
cx-0004_4_56	1.53e-12	antitoxin
cx-0004_4_57	7.1e-20	hypothetical protein
cx-0004_4_58	1.34e-111	phage transcriptional regulator AlpA
cx-0004_4_59	2.18e-24	hypothetical protein
cx-0004_4_60	1.8e-41	hypothetical protein
cx-0004_4_61	3.64e-52	hypothetical protein
cx-0004_4_62	6.64e-115	oligoribonuclease
cx-0004_4_63	1.95e-82	gp77 phage protein
cx-0004_4_64	3.81e-33	hypothetical protein
cx-0004_4_65	0	chromosome partitioning protein ParB
cx-0004_4_66	2.15e-88	hypothetical protein
cx-0004_4_67	6.77e-61	hypothetical protein
cx-0004_4_68	5.08e-87	single-stranded DNA-binding protein
cx-0004_4_69	4.39e-62	hypothetical protein
cx-0004_4_70	1.91e-14	hypothetical protein
cx-0004_4_71	9.7e-36	hypothetical protein
cx-0004_4_72	6.19e-14	hypothetical protein
cx-0004_4_73	4.27e-43	hypothetical protein
cx-0004_4_74	2.32e-44	hypothetical protein
cx-0004_4_75	5.26e-63	hypothetical protein
cx-0004_4_76	1.04e-08	hypothetical protein
cx-0004_4_77	1.05e-10	hypothetical protein
cx-0004_4_78	3.57e-22	hypothetical protein
cx-0004_4_79	2.61e-142	hypothetical protein
cx-0004_4_80	1.53e-80	phage P1-like protein
cx-0004_4_81	3.14e-76	hypothetical protein
cx-0004_4_83	7.55e-74	DNA polymerase III subunit epsilon
cx-0004_4_84	1.01e-50	hypothetical protein
cx-0004_4_85	4.53e-07	hypothetical protein
cx-0004_4_86	1.23e-59	elongation factor GreAB
cx-0004_4_87	5.09e-18	hypothetical protein
cx-0004_4_88	0	integrase
DSM20436_2_684	0	integrase
DSM20436_2_685	7.69e-56	DoxX
DSM20436_2_686	0	peptidoglycan hydrolase
DSM20436_2_687	3.17e-58	hypothetical protein
DSM20436_2_688	0	GDSL-like Lipase/Acylhydrolase family
DSM20436_2_689	0	hypothetical protein
DSM20436_2_690	0	tail protein
DSM20436_2_691	1.19e-69	hypothetical protein
DSM20436_2_692	6.3e-81	hypothetical protein
DSM20436_2_693	5.81e-99	hypothetical protein
DSM20436_2_694	1.22e-82	hypothetical protein
DSM20436_2_695	3.9e-72	hypothetical protein
DSM20436_2_696	0	phage capsid protein
DSM20436_2_697	0	phage portal protein
DSM20436_2_698	0	gp26
DSM20436_2_699	1.92e-80	hypothetical protein
DSM20436_2_700	2.54e-176	HNH endonuclease
DSM20436_2_701	9.04e-49	Helix-turn-helix domain-containing protein
DSM20436_2_702	1.63e-83	hypothetical protein
DSM20436_2_703	2.27e-55	hypothetical protein
DSM20436_2_704	2.68e-10	hypothetical protein
DSM20436_2_705	7.56e-14	hypothetical protein
DSM20436_2_706	3.19e-23	hypothetical protein
DSM20436_2_707	3.76e-122	hypothetical protein
DSM20436_2_708	8.66e-18	hypothetical protein
DSM20436_2_2008	0	glycosyl hydrolase family 25
DSM20436_2_2009	9.63e-80	hypothetical protein
DSM20436_2_2010	0	phage head fiber protein
DSM20436_2_2011	0	Prophage endopeptidase tail
DSM20436_2_2012	0	3-hydroxy-3-methylglutaryl CoA synthase
DSM20436_2_2013	0	phage tail protein
DSM20436_2_2014	5.04e-35	gp18
DSM20436_2_2015	9.32e-39	sugar transferase
DSM20436_2_2016	1.9e-172	tail protein
DSM20436_2_2017	1.48e-71	phage protein
DSM20436_2_2018	1.67e-35	phage protein
DSM20436_2_2019	1.61e-77	phage protein
DSM20436_2_2020	9.07e-101	phage protein
DSM20436_2_2021	0	head protein
DSM20436_2_2022	1.02e-116	helicase
DSM20436_2_2023	1.84e-167	Phage protein
DSM20436_2_2024	0	phage protein
DSM20436_2_2025	0	terminase
DSM20436_2_2026	2.52e-90	hypothetical protein
DSM20436_2_2027	8.97e-06	hypothetical protein
DSM20436_2_2028	1.88e-37	hypothetical protein
DSM20436_2_2029	0	PhnA protein
DSM20436_2_2030	3.52e-54	hypothetical protein
DSM20436_2_2031	0	bacteriophage protein
DSM20436_2_2032	0	DNA primase
DSM20436_2_2033	1.74e-97	hypothetical protein
DSM20436_2_2034	0	phage integrase
FMT-C1_3_111	5.81e-65	site-specific recombinase phage integrase family
FMT-C1_3_112	0	integrase
FMT-C1_3_113	2.31e-30	transcriptional regulator
FMT-C1_3_115	5.74e-72	acetyltransferase, GNAT family
FMT-C1_3_116	8.06e-18	hypothetical protein
FMT-C1_3_117	1.23e-59	elongation factor GreAB
FMT-C1_3_118	4.29e-81	IrrE N-terminal-like domain-containing protein
FMT-C1_3_119	3.62e-15	hypothetical protein
FMT-C1_3_120	8.33e-74	DNA polymerase III subunit epsilon
FMT-C1_3_122	1.59e-78	hypothetical protein
FMT-C1_3_123	0	cell filamentation protein Fic
FMT-C1_3_124	9.23e-21	hypothetical protein
FMT-C1_3_125	2.5e-11	hypothetical protein
FMT-C1_3_126	1.68e-08	hypothetical protein
FMT-C1_3_127	7.12e-60	hypothetical protein
FMT-C1_3_128	1.38e-44	hypothetical protein
FMT-C1_3_129	8.26e-48	hypothetical protein
FMT-C1_3_131	5.15e-47	hypothetical protein
FMT-C1_3_132	3.38e-25	hypothetical protein
FMT-C1_3_133	3.16e-63	hypothetical protein
FMT-C1_3_134	1.39e-100	single-stranded DNA-binding protein
FMT-C1_3_135	3.61e-59	hypothetical protein
FMT-C1_3_136	0	hypothetical protein
FMT-C1_3_137	0	chromosome partitioning protein ParB
FMT-C1_3_138	9.97e-28	hypothetical protein
FMT-C1_3_139	1.28e-82	gp77 phage protein
FMT-C1_3_140	2.56e-112	oligoribonuclease
FMT-C1_3_141	1.73e-51	hypothetical protein
FMT-C1_3_142	1.16e-41	hypothetical protein
FMT-C1_3_143	1.01e-48	hypothetical protein
FMT-C1_3_144	9.46e-80	hypothetical protein
FMT-C1_3_145	1.45e-31	phage transcriptional regulator AlpA
FMT-C1_3_146	3.78e-159	hypothetical protein
FMT-C1_3_147	8.82e-46	gp4
FMT-C1_3_148	2.64e-104	gp60
FMT-C1_3_149	1.63e-62	gp25
FMT-C1_3_150	0	terminase
FMT-C1_3_151	0	plasmid partitioning protein ParA
FMT-C1_3_152	3.02e-135	gp4 phagic protein
FMT-C1_3_153	1.7e-41	hypothetical protein
FMT-C1_3_154	1.6e-178	phage capsid protein
FMT-C1_3_155	8.01e-62	hypothetical protein
FMT-C1_3_156	2.6e-49	phage associated protein
FMT-C1_3_157	2.4e-44	hypothetical protein
FMT-C1_3_158	2.89e-40	hypothetical protein
FMT-C1_3_159	6.38e-63	hypothetical protein
FMT-C1_3_160	4.78e-37	hypothetical protein
FMT-C1_3_161	1.04e-24	hypothetical protein
FMT-C1_3_162	0	phage tail tape measure protein
FMT-C1_3_163	6e-122	hypothetical protein
FMT-C1_3_164	0	hypothetical protein
FMT-C1_3_165	0	hypothetical protein
FMT-C1_3_166	0	hypothetical protein
FMT-C1_3_167	8.42e-22	hypothetical protein
FMT-C1_3_168	2.5e-69	PRTRC system protein E
FMT-C1_3_169	7.36e-16	hypothetical protein
FMT-C1_3_170	0	peptidoglycan hydrolase
FMT-C1_3_171	1.78e-25	holin
FMT-C3_7_15	1.78e-25	holin
FMT-C3_7_16	0	peptidoglycan hydrolase
FMT-C3_7_17	7.36e-16	hypothetical protein
FMT-C3_7_18	2.5e-69	PRTRC system protein E
FMT-C3_7_19	8.42e-22	hypothetical protein
FMT-C3_7_20	0	hypothetical protein
FMT-C3_7_21	0	hypothetical protein
FMT-C3_7_22	0	hypothetical protein
FMT-C3_7_23	6e-122	hypothetical protein
FMT-C3_7_24	0	phage tail tape measure protein
FMT-C3_7_25	1.04e-24	hypothetical protein
FMT-C3_7_26	4.78e-37	hypothetical protein
FMT-C3_7_27	6.38e-63	hypothetical protein
FMT-C3_7_28	2.89e-40	hypothetical protein
FMT-C3_7_29	2.4e-44	hypothetical protein
FMT-C3_7_30	5.37e-48	phage associated protein
FMT-C3_7_31	8.01e-62	hypothetical protein
FMT-C3_7_32	1.6e-178	phage capsid protein
FMT-C3_7_33	1.7e-41	hypothetical protein
FMT-C3_7_34	3.02e-135	gp4 phagic protein
FMT-C3_7_35	0	plasmid partitioning protein ParA
FMT-C3_7_36	0	terminase
FMT-C3_7_37	1.63e-62	gp25
FMT-C3_7_38	2.64e-104	gp60
FMT-C3_7_39	8.82e-46	gp4
FMT-C3_7_40	3.78e-159	hypothetical protein
FMT-C3_7_41	1.45e-31	phage transcriptional regulator AlpA
FMT-C3_7_42	9.46e-80	hypothetical protein
FMT-C3_7_43	1.01e-48	hypothetical protein
FMT-C3_7_44	1.16e-41	hypothetical protein
FMT-C3_7_45	1.73e-51	hypothetical protein
FMT-C3_7_46	2.56e-112	oligoribonuclease
FMT-C3_7_47	1.28e-82	gp77 phage protein
FMT-C3_7_48	9.97e-28	hypothetical protein
FMT-C3_7_49	0	chromosome partitioning protein ParB
FMT-C3_7_50	0	hypothetical protein
FMT-C3_7_51	1.02e-52	hypothetical protein
FMT-C3_7_52	1.39e-100	single-stranded DNA-binding protein
FMT-C3_7_53	3.16e-63	hypothetical protein
FMT-C3_7_54	3.38e-25	hypothetical protein
FMT-C3_7_55	5.15e-47	hypothetical protein
FMT-C3_7_57	8.26e-48	hypothetical protein
FMT-C3_7_58	1.38e-44	hypothetical protein
FMT-C3_7_59	7.12e-60	hypothetical protein
FMT-C3_7_60	1.68e-08	hypothetical protein
FMT-C3_7_61	2.5e-11	hypothetical protein
FMT-C3_7_62	9.23e-21	hypothetical protein
FMT-C3_7_63	0	cell filamentation protein Fic
FMT-C3_7_64	1.59e-78	hypothetical protein
FMT-C3_7_66	8.33e-74	DNA polymerase III subunit epsilon
FMT-C3_7_67	3.62e-15	hypothetical protein
FMT-C3_7_68	4.29e-81	IrrE N-terminal-like domain-containing protein
FMT-C3_7_69	5.33e-69	elongation factor GreAB
FMT-C3_7_70	4.63e-39	acetyltransferase, GNAT family
FMT-C3_7_72	2.31e-30	transcriptional regulator
FMT-C3_7_73	0	integrase
JCM1195_1_545	8.66e-18	hypothetical protein
JCM1195_1_546	3.76e-122	hypothetical protein
JCM1195_1_547	3.19e-23	hypothetical protein
JCM1195_1_548	7.56e-14	hypothetical protein
JCM1195_1_549	2.68e-10	hypothetical protein
JCM1195_1_550	2.27e-55	hypothetical protein
JCM1195_1_551	1.63e-83	hypothetical protein
JCM1195_1_552	9.04e-49	Helix-turn-helix domain-containing protein
JCM1195_1_553	2.54e-176	HNH endonuclease
JCM1195_1_554	1.92e-80	hypothetical protein
JCM1195_1_555	0	gp26
JCM1195_1_556	0	phage portal protein
JCM1195_1_557	0	phage capsid protein
JCM1195_1_558	3.9e-72	hypothetical protein
JCM1195_1_559	1.22e-82	hypothetical protein
JCM1195_1_560	5.81e-99	hypothetical protein
JCM1195_1_561	6.3e-81	hypothetical protein
JCM1195_1_562	1.19e-69	hypothetical protein
JCM1195_1_563	0	tail protein
JCM1195_1_564	0	hypothetical protein
JCM1195_1_565	0	GDSL-like Lipase/Acylhydrolase family
JCM1195_1_566	3.17e-58	hypothetical protein
JCM1195_1_567	0	peptidoglycan hydrolase
JCM1195_1_568	7.69e-56	DoxX
JCM1195_1_569	0	integrase
JCM1195_1_1371	0	phage integrase
JCM1195_1_1372	1.74e-97	hypothetical protein
JCM1195_1_1373	0	DNA primase
JCM1195_1_1374	0	bacteriophage protein
JCM1195_1_1376	3.52e-54	hypothetical protein
JCM1195_1_1377	0	PhnA protein
JCM1195_1_1378	1.88e-37	hypothetical protein
JCM1195_1_1379	8.97e-06	hypothetical protein
JCM1195_1_1380	2.52e-90	hypothetical protein
JCM1195_1_1381	0	terminase
JCM1195_1_1382	0	phage protein
JCM1195_1_1383	1.84e-167	Phage protein
JCM1195_1_1384	1.02e-116	helicase
JCM1195_1_1385	0	head protein
JCM1195_1_1386	9.07e-101	phage protein
JCM1195_1_1387	1.61e-77	phage protein
JCM1195_1_1388	1.67e-35	phage protein
JCM1195_1_1389	1.48e-71	phage protein
JCM1195_1_1390	1.9e-172	tail protein
JCM1195_1_1391	9.32e-39	sugar transferase
JCM1195_1_1392	5.04e-35	gp18
JCM1195_1_1393	0	phage tail protein
JCM1195_1_1394	0	3-hydroxy-3-methylglutaryl CoA synthase
JCM1195_1_1395	0	Prophage endopeptidase tail
JCM1195_1_1396	0	phage head fiber protein
JCM1195_1_1397	9.63e-80	hypothetical protein
JCM1195_1_1398	0	glycosyl hydrolase family 25
MGYG-HGUT-01354_1_131	0
MGYG-HGUT-01354_1_132	7.69e-56
MGYG-HGUT-01354_1_133	0
MGYG-HGUT-01354_1_134	3.17e-58
MGYG-HGUT-01354_1_135	0
MGYG-HGUT-01354_1_136	0
MGYG-HGUT-01354_1_137	0
MGYG-HGUT-01354_1_138	1.19e-69
MGYG-HGUT-01354_1_139	6.3e-81
MGYG-HGUT-01354_1_140	5.81e-99
MGYG-HGUT-01354_1_141	1.22e-82
MGYG-HGUT-01354_1_142	3.9e-72
MGYG-HGUT-01354_1_143	0
MGYG-HGUT-01354_1_144	0
MGYG-HGUT-01354_1_145	0
MGYG-HGUT-01354_1_146	1.92e-80
MGYG-HGUT-01354_1_147	2.54e-176
MGYG-HGUT-01354_1_148	9.04e-49
MGYG-HGUT-01354_1_149	1.63e-83
MGYG-HGUT-01354_1_150	2.27e-55
MGYG-HGUT-01354_1_151	2.68e-10
MGYG-HGUT-01354_1_152	7.56e-14
MGYG-HGUT-01354_1_153	3.19e-23
MGYG-HGUT-01354_1_154	9.12e-120
MGYG-HGUT-01354_1_155	8.66e-18
MGYG-HGUT-01354_1_1446	0
MGYG-HGUT-01354_1_1447	9.63e-80
MGYG-HGUT-01354_1_1448	0
MGYG-HGUT-01354_1_1449	0
MGYG-HGUT-01354_1_1450	0
MGYG-HGUT-01354_1_1451	0
MGYG-HGUT-01354_1_1452	5.04e-35
MGYG-HGUT-01354_1_1453	9.32e-39
MGYG-HGUT-01354_1_1454	1.9e-172
MGYG-HGUT-01354_1_1455	1.48e-71
MGYG-HGUT-01354_1_1456	1.67e-35
MGYG-HGUT-01354_1_1457	1.61e-77
MGYG-HGUT-01354_1_1458	9.07e-101
[truncated: 94 more rows]

## Sheet: Table S3
Table S3. CRISPR-Cas systems shared between B. dentium strains.
Strain	Repeats Sequences	N Repeats	Repeat Length	N Spacers	Mean size Spacers	CAS system Type	N genes	Csb1_0_IU (mandatory)	Csb2_0_IU (mandatory)	Cas1_0_I-II-III-V (accessory)	Cas2_0_I-II-III-V (accessory)	Cas3_1_I (accessory)	Cas1_0_IC (mandatory)	Cas3_0_I (accessory)	Cas4_0_I-II (accessory)	Cas5_0_IC (mandatory)	Cas7_0_IC (mandatory)	Cas8c_0_IC (mandatory)	Cas1_0_II (accessory)	Cas2_0_I-II-III (accessory)	Cas9_2_II (mandatory)	Csn2_0_IIA (mandatory)	Cas9_0_II (accessory)	Cse1_0_IE (mandatory)	Cse2_0_IE (mandatory)	Cas1_0_IE (mandatory)	Cas5_0_IE (mandatory)	Cas6_0_IE (mandatory)	Cas7_0_IE (mandatory)
68T9	TCCTCAATGAAGTCCTGAGCATTACTGCTCAGGAAT	15	36	14	35.7857	TypeIU	5	X	X	X	X	X
70T2	TCCTCAATGAAGTCCTGAGCATTACTGCTCAGGAAT	15	36	14	35.7857	TypeIU	5	X	X	X	X	X
74T1	TCCTCAATGAAGTCCTGAGCATTACTGCTCAGGAAT	72	36	72	35.8889	TypeIU	5	X	X	X	X	X
77T2	TCCTCAATGAAGTCCTGAGCATTACTGCTCAGGAAT	15	36	14	35.7857	TypeIU	5	X	X	X	X	X
78T4	TCCTCAATGAAGTCCTGAGCATTACTGCTCAGGAAT	15	36	14	35.7857	TypeIU	5	X	X	X	X	X
181B	ATTTCAATCCACGCTCTCCGTGAGGAGAGCGAC	54	33	54	33.6667	TypeIC	6						X	X	X	X	X	X
679B	TCCTCAATGAAGTCCTGAGCATTACTGCTCAGGAAT	52	36	53	36.0755	-	-
793B	ATTTCAATCCACGCTCTCCGTGAGGAGAGCGAC	30	33	30	33.5333	TypeIC	6						X	X	X	X	X	X
831B	TCCTCAATGAAGTCCTGAGCATTACTGCTCAGGAAT	49	36	52	36.3077	TypeIU	5	X	X	X	X	X
841B	ACTGGGAATTAGCTTCTACCCTTCTTGATAAACTTG	11	36	21	30.7143	TypeIIC	2												X		X
841B	ATTCCTGAGCTCTAATACTCAGGACTTCATTGAGGT	50	36	49	36.4898	TypeIU	4	X	X	X		X
848B	ACTGGGAATTAGCTTCTACCCTTCTTGATAAACTTG	11	36	21	30.7143	TypeIIC	2												X		X
848B	ATTCCTGAGCTCTAATACTCAGGACTTCATTGAGGT	50	36	49	36.4898	TypeIU	4	X	X	X		X
898B	TCCTCAATGAAGTCCTGAGCATTACTGCTCAGGAAT	100	36	99	35.7071	TypeIU	5	X	X	X	X	X
924B	TCCTCAATGAAGTCCTGAGCATTACTGCTCAGGAAT	100	36	99	35.7071	TypeIU	5	X	X	X	X	X
1893B	ACTGGGAATTAGCTTCTACCCTTCTTGATAAACTTG	6	36	9	28.1111	TypeIIC	2												X		X
1893B	ACCTCAATGAAGTCCTGAGTATTAGAGCTCAGGAAT	5+11	36	4+10	36.5	TypeIU	5	X	X	X	X	X
1893B	ATTCCTGAGCTCTAATACTCAGGACTTCATTGAGGT	34	36	34	36.6471	-	-
2075B	ACTGGGAATTAGCTTCTACCCTTCTTGGTAAACTTG	40	36	40	28.05	TypeIIC	3												X	X	X
2075B	GTGGTCTAGGTCATTGATCTGACAGGCATCTGAAAC	53	36	54	30	TypeIIA	4												X	X		X	X
2078B	GGGATCATCCCCGCATGCGCGGGGAACAT	77-23	29	81+22	32.0494	TypeIE	7							X										X	X	X	X	X	X
2091B	-	-	-	-	-	-	-
2124B	ATTTCAATCCACGCTCTCCGTGAGGAGAGCGAC	119	33	121	34.0248	TypeIC	6						X	X	X	X	X	X
ATCC15424	TCCTCAATGAAGTCCTGAGCATTACTGCTCAGGAAT	31	36	32	35.9688	TypeIU	5	X	X	X	X	X
ATCC27678	GTCGCTCTCCTCACGGAGAGCGTGGATTGAAAT	12	33	14	33.9286	TypeIC							X	X	X	X	X	X
ATCC27678	CAAGTTTATCAAGAAGGGTAGAAGCTAATTCCCAGT	19	36	18	28	TypeIIC	3												X	X	X
ATCC27679	ATTCCTGAGCAGTAATGCTCAGGACTTCATTGAGGA	23+10	36	22+11	35.7273	TypeIU	5	X	X	X	X	X
Bd1	ACTGGGAATTAGCTTCTACCCTTCTTGATAAACTTG	17	36	16	28	TypeIIC	3												X	X	X
Bd1	ATTTCAATCCACGCTCTCCGTGAGGAGAGCGAC	77	33	80	33.8125	TypeIC	6						X	X	X	X	X	X
BIOML-A1	GTCGCTCTCCTCACGGAGAGCGTGGATTGAAAT	60	33	61	33.6885	TypeIC	6						X	X	X	X	X	X
BIOML-A2	ATTTCAATCCACGCTCTCCGTGAGGAGAGCGAC	61	33	61	33.6885	TypeIC	6						X	X	X	X	X	X
BIOML-A3	ATTTCAATCCACGCTCTCCGTGAGGAGAGCGAC	61	33	61	33.6885	TypeIC	6						X	X	X	X	X	X
BRDF5	ATTCCTGAGCAGTAATGCTCAGGACTTCATTGAGGA	52	36	53	36	TypeIU	5	X	X	X	X	X
BRDF23	ATTCCTGAGCAGTAATGCTCAGGACTTCATTGAGGA	51	36	52	36	TypeIU	5	X	X	X	X	X
BRDF24	ATTTCAATCCACGCTCTCCGTGAGGAGAGCGAC	48	33	50	33.88	TypeIC	7				X		X	X	X	X	X	X
JCVIHMP022	ATTCCTGAGCAGTAATGCTCAGGACTTCATTGAGGA	15	36	15	35.6	-
JCVIHMP022	TCCTCAATGAAGTCCTGAGCATTACTGCTCAGGAAT	4	36	4	35.5	TypeIU	5	X	X	X	X	X
cx-0004	ATTTCAATCCACGCTCTCCGTGAGGAGAGCGAC	61	33	61	33.6885	TypeIC	6						X	X	X	X	X	X
DE-29	GTCGCTCTCCTCACGGAGAGCGTGGATTGAAAT	111	33	113	33.8761	TypeIC	7				X		X	X	X	X	X	X
DSM20436	CAAGTTTATCAAGAAGGGTAGAAGCTAATTCCCAGT	17	36	16	28	TypeIIC	3												X	X	X
DSM20436	GTCGCTCTCCTCACGGAGAGCGTGGATTGAAAT	77	33	80	33.8125	TypeIC	6						X	X	X	X	X	X
FMT-C1	ACTGGGAATTAGCTTCTACCCTTCTTGATAAACTTG	15	36	26	28.1538	TypeIIC	3												X	X	X
FMT-C1	ACCTCAATGAAGTCCTGAGTATTAGAGCTCAGGAAT	42	36	41	36.561	TypeIU	5	X	X	X	X	X
FMT-C3	ACTGGGAATTAGCTTCTACCCTTCTTGATAAACTTG	15	36	20	28.15	TypeIIC	3												X	X	X
FMT-C3	ACCTCAATGAAGTCCTGAGTATTAGAGCTCAGGAAT	42	36	41	36.5366	TypeIU	5	X	X	X	X	X
JCM1195	ACTGGGAATTAGCTTCTACCCTTCTTGATAAACTTG	17	36	16	28	TypeIIC	3												X	X	X
JCM1195	ATTTCAATCCACGCTCTCCGTGAGGAGAGCGAC	77	33	80	33.8125	TypeIC	6						X	X	X	X	X	X
MGYG-HGUT-01354	GTCGCTCTCCTCACGGAGAGCGTGGATTGAAAT	12	33	14	33.9286	TypeIC	6						X	X	X	X	X	X
MGYG-HGUT-01354	CAAGTTTATCAAGAAGGGTAGAAGCTAATTCCCAGT	19	36	18	28	TypeIIC	3												X	X	X
NCTC11816	ACTGGGAATTAGCTTCTACCCTTCTTGATAAACTTG	17	36	16	28	TypeIIC	3												X	X	X
NCTC11816	ATTTCAATCCACGCTCTCCGTGAGGAGAGCGAC	77	33	80	33.8125	TypeIC	6						X	X	X	X	X	X
VB29	ATTTCAATCCACGCTCTCCGTGAGGAGAGCGAC	32+32	33	32+32	33.5938	TypeIC	6						X	X	X	X	X	X

## Sheet: Table S4
Table S4. RM systems among the B. dentium taxon.
ORF Name	DB reference	RM system Type	E-value Hit	Sequence
181B_0165	KLN80487.1	1	0	MNSGAQRAELHKTIWSIANVLRGSVDGWDFKQYVLGFLFYRFISEDITSYLNEYEHQAGDVDFDYAKLDDATAEQVRKSMVEEKGYFILPSNLFTNVRRCADADENLNETLQRVFKNIESSAIGSRSESSLRGLFDDLDLNSRKLGDTVVDRNAKLVKVLNAIGDLDLGTESFADNKIDAFGDAYEYLMTMYAANAGKSGGEFFTPQEVSELLTRIATHGKSEVNKVYDPACGSGSLLLQSIKVLGKDKVRQGFFGQEKNLTTYNLCRINMFLHDVNYDHFNIAYGDTLINPQHWDDEPFEVIVSNPPYSTKWEGDDNPTLINDPRFAPAGVLAPKSKADLAFTMHMLSWLAADGTAAIVEFPGVLYRGGKEQKIRKYLLEGNFIDAVIQLPPNLFFGT…
181B_0167	POO08874.1	1	0	MSRIDDLIAEYCPDGVEFHSISEIFDLKNGYTPSKSKLEYWTNGIIPWFRMEDIRANGHILFDSIQHINQLGVKGGKLFSKDSVMVATSATIGEHALLKVDALTNQRFTVLTRKPKYINRLLPEFINYYCYVLDEWCKSNVHAGGFASVDMEGFKRYRFPVPPLPVQEEVVRILDSFSSLEAELEAELEAELEARRKQYVYYRNELLTFERERVQWLKLGEAAFINKGTYITKKQVIPRNIPVILGGVEPAYWHSESNHDGEGIVISRSGANAGFASYWNEPIFVSDGFVLDAKPGIDMRFLFHVLKKQQAKLHSMKRGSGVPHINSKILANNVVIPVPPLEEQQHVVSILDRFDKLTNDLSSGLPAEIEVRRKQYEYYRDRLLSFDELAV
181B_0169	WP_014485932.1	1	0	MRMKKESMMTERSDMDLPDGGKSYKLVAEGAESTVVAEYEPDHGRETAYQSEADLEEELLRILESQGYERLSAHTESELIANLRTQLEKLNDVRFTDNEWSHFFHEVIASSTAGIEDKTRLIQEDNIQILNRDDGTTKNIRLIDKVHVHSNRLQVLHQFEEEGGSHPTRYDVTILVNGLPLVQIELKRRGVAIKEAFNQINRYQRDSFWAGSGLYEYAQIFIISNGTHTKYYSNTTRFKHIHEMEGRPATGRSQKSSDSFEFTSWWADGRNHVIADLTGFARTFLARHTLLNILTRYCVFTAEHDLLVMRPYQIAATERILNCILISEYDPKKLGTPDAGGYVWHTTGSGKTLTSFKTAQLASNMDGVDKVLFVVDRKDLDYQTIKEYERFKKGAVNSN…
181B_1580	KFI81894.1	2	4.39e-91	MVDSFFPQRPTISPKIYAYTIDAPTHKGLLKIGYTGRDVPTRVKEQLGTSHVNYKIVFEKSSMREDGSAFDDHAVHKVLDRRFSCEFGEWYRCTVKDVENAVEAVRDRRGSVTQRTQSFAMRPEQRCAVEKTQEYFAQFRKDNPGKPPRFLWNAKMRFGKTFTSYELAKAEGYKRVLILTFKPAVADSWRDDLETHKDFEGWQFISRDTELTYETADKNRPIVCFGSFQDFLGKNDIGGIKAKNEWVHEINWDLVIFDEYHFGAWRDTARELFEAEDIKERNDNLSSVAEIVGDSFAQGDDDFLPITTNGYLFLSGTPFRAIANGEFIEEQIFNWTYADEQRAKENWQGPGENPYAALPRVVLMTYQMPDQIREIASGGEFDEFDLNEFFAAEGTGDDA…
181B_1581	EEB21632.1	2	4.57e-113	MSNELQLGNKLYNPDVLSCLANLSNDEVFTPPQLANKVLDLLPEEIWHDSSITFLDPFTKTGVFLREITKRLLKGLEEEIPDLQQRIDHILNHQVWGIAITELTALLSRRTLYCSKKANGKYSIDDTFDTPDGHIHYEAIEHMWAGDKCVYCGAKRDQYDRSSGLESYTYEFIHTYHPERIFNMQFDVIVGNPPYQLSDGGFGKSAAPIYQKFVEQAQKMNPRYISMIIPSRWFGGGKGLNDFRASMLTDKRIRQLVDFENANDCFPGVDLAGGVCYFLWDRDHPGQCEVKSVVNGDECTSVRDLDEFKIFVRNSRAVPIVRKVLAFKEPTMDKQVSSRKPFGLATNVRPRQKGDLILHWQKGEGKFPSTEVTNGRQWINKYKVIAAYSAYDHAGNPDK…
181B_1682	CDL71800.1	4	0	MADDGWQQNSSLIESLLSGFVEKKDDVDPQYEPMLIANHDGRTMEYAIKDELGRSQNFDMSVAFVSQGALQTLKQNFLDFADSNDHRSGRIITSTFNYFNSPKAFAELLKLQQETGIQVRIWQPGQTDETENTADFPYHPKGYVFHHSDDDEPLYSTYIGSSNLTINALNSNREWNLRVATTDTSGLAEQLTAEINSQISESKPLTDAWLKLYEEDFKRYAPPRRPNRRQTQDAGTITPNAMQVEALMNLAQLRKQGESRAIIISATGTGKTYLSAFDVRQFKPKRMLYIAQQEQILKKAKESYQKVLGCPAKELGLFSGISKEHDRKYLFATVQTMSRPEVLVQFGKDDFDYILIDEVHHAAADSYKRIIDYFTPDFMLGMTATPERTDGANIFELFG…
1893B_5_68	CDL71800.1	4	0	MTDDGWQHNSSLVESLLSGFVEKKDDVDPQYEPMLIANHDGRTMEYAIKDELGRSQNFDMSVAFVSQGALQTLKQNFLDFADSNDHRSGRIITSTFNYFNSPKAFAELLKLQQETGIQVRIWQPGQTDETENTADFPYHPKGYVFHHSDDDEPLYSTYIGSSNLTINALNSNREWNLRVATTDTSGLAEQLTAEINSQISESKPLTDAWLKLYEEDFKRYAPPRRPNRRQTQDAGTITPNAMQVEALMNLAQLRKQGESRAIIISATGTGKTYLSAFDVRQFKPKRMLYIAQQEQILKKAKESYQKVLGCPAKELGLFSGISKEHDRKYLFATVQTMSRPEVLVQFGKYDFDYILIDEVHHAAADSYKRIIDYFTPDFMLGMTATPERTDGANIFELFG…
1893B_6_107*	ALE11334.1	2*	0	MVFRLTGDDTRIYLTKDTYGLLLQSECRYWSRDLPFMFENIGVQESSRVDEMLMPADLLAEGSVLRNAVEAMTPQDCGTDDTSGNVEIIGWLYQYYISERKNEVMDGFKKNRKAGADEIPAATQLFTPDWIVRYLVQNTVGRLWMQSHPDCQLYRNWDYYIQPTAGDVVQQENMLAVTSPEELAVCDPACGSGHMLTYAFDLLYEIYEEEGYSPSDIPALILEHNLYGMEIDERAANLAAFALTMKARSRSRRFFRKQVTPRIQRITPVEFTDSEVAELNNQYGVNLDSSVWNTYVKADVYGSLIQPPQELVDLAESEHTNATGDGILFDSILRERAQTVLDQTKYLSRKYTAVVANPPYMGAKNMSGDLKQFVQNHYEDGKADLFSAFILRNSQLIQH…
1893B_21_11	OQM56189.1	1	0	MVGPEDSYVKFPALAHSTRLGWRYMSIHDKTSDVDYDSTTNIFFNQFSESLKRLNPDEMVDETAIQSVLDRLRNDLTAKDVGRLFYRDLVDGVFGLSLIDFNHPENNDFTVATELPYVYEEDSFRPDIIFLLNGIPLAFMEVKRENNRDGILAERDRMYRRFSQPHYRKFANITQLMIFSNNQPYDDEDHEPIQGSFYACSAYGSVKMNHFREPQQNRARLLGSLAPRSEEIEKSILKDNNAISLYGSPEWEMSVDPRTPANEIITSMLSPERFLFLLKYGICYREYVDDNGVNHIDKHIMRYPQLFATFAVRDKLDSGAKQGVIWHTQGSGKTELAFLLSRYLRDCYQRRNTQLQTFFIVDRLELLNQASDEFTYRGANVVRIESREKFAELLQRPSQ…
1893B_21_12	KLN82499.1	1	5.59e-39	MNTEILNRTQAMIDGLKTVCADAGLANDSSEYKIITEAFLYKYLNDRFLHELGTLESFSDCDGAKAVEARYVGMDDDDRETALYELGTVARIRPEWLLSNLFNHKGENDFAKRFDTALSGIAQDNADIYSVKAGQGRITLFQGVSRFIVEENKRNAFCAALVGTLVDFSFDDALWQGYDFFSQVFEYLIKDYNKDSGSYGEYFTPHAIASIMAKILVPHGDRNITVYDPAAGSGTLVLALAHEIGEDKCTIYTQDRSQKANEFMRLNLILNGQVESLANVVHDNTLTAPRHLEADGNSLKHFDYIVSNPPFNCDFSKDRNTLASDKYAKRFWAGVPNIPKKKLEGMSIYLMFLQHILVSLKPEGKAAIVVPTGFLTARGSIEKTIRKRMIDEHMLRGVI…
1893B_21_13	ERI83282.1	1	3.5e-37	MHKMKLEDLCETIVDCPHSTPKWETSGIPVIRNFNLDNTVISLDNPSYVSEETYLERTRRAVPQKNDIIFSREAPMGVLGIMPDNLKCCLGQRLVLIRPDASKISPRYLMYALASDFVQTQIRRADIAGSIVSNLTLPQIRSLIIPIVEDSAEAADLLGAIDDKIQTNQRICKELEETISLIYDYWFTQFDFPDENGNPYRLSGGNISSVHKVEKPLPWSLGQLSDFVQIGTNNILPSAMPAIVEHYSIPAFDSMQYPSFDPSSDIQSSKYQIPSNSFLISKLNPQFKRVWNPLYLTNSPVCSTEFVVLKCKRSIATSYIFSVLNSDRFQSFMQSNAVASTGSRSRVQPDRILEYTLPVPPEKILCAFNKAAQPVLESEKSIRIENHSLMNIRKWLMPM…
1893B_24_172	OQM55961.1	3	0	MRLRFKHQKFQADAARAVVDVFAGQPYLTPSYMMDRGNGYYRQTLIDEEDFTGWSNHKIVPELSDHIILENLRKVQRTNQLKPSANLEGRYNLTIEMETGVGKTYTYIKTMYELNRAYGWSKFIVVVPSIAIREGVYKSFQVTQEHFAEEYGKKVRFFIYNSAQLTEIDRFASDNSICAMIINSQAFNARGKNARRISMKLDEFRSRRPIDIIAKTNPILIIDEPQSVEGKQTKKNLKQFNPLLTLRYSATHRSDSIYNMVYRLDAMDAYNKRLVKKIAVKGISESGSTATESYVYLESINLSKAAPTATLQFDYKGTSGIRKIARTVSEGYNLYDNSNYMEEYKQGFVVSRIDGRDDSVEFLNGIKIYAGDVIGKVSEDQLRRIQIRETILSHIQRER…
1893B_24_173	AEI97513.1	3	2.21e-22	MDKMRMESVDMTARNIEKIGALFPNCITETKDETGKPKKAINFDLLRQMLSDDVIEGDEAYEFTWVGKKVAIVEANKPIRKTLRPCKEESVNWDSTENLYIEGNNLEVLKLLQESYLGKVKMIYIDPPYNTGNDFIYRDDFKQSVQDYEDDLGVYDADGSRMFKNTDSNGRFHSDWCSMIYSRLMLARNLLTDDGVIFISIDDNEVFNLKEICDEVFGAGNFVAQLAVQLNPRGRNLDRYVAKTHESVLIYVRDYLNTSCISGVEKEGRMIEEYNKRDERGAYRLIGLRNRNQAFNPTTRPNLYYPLFVNPKTKTVSTERSEFFTDIVWPDTPDGTKTCWTWMKAKVENENGLVTAEKTGDEWRIYRKDYLVSEDGTMATTLVKSLWTENIINNDYGKK…
2075B_1603	CDL71800.1	4	0	MTDDGWQQNSSLIESLLSGFVEKKDDVDPQYEPMLIANHDGRTMEYAIKDELGRSQNFDMSVAFVSQGALQTLKQNFLDFADSNDHRSGRIITSTFNYFNSPKAFAELLKLQQETGIQVRIWQPGQTDETENTADFPYHPKGYVFHHSDDDEPLYSTYIGSSNLTINALNSNREWNLRVATTDTSGLAEQLTAEINSQISESKPLTDAWLKLYEEDFKRYAPPRRPNRRQTQDAGTITPNAMQVEALMNLAQLRKQGESRAIIISATGTGKTYLSAFDVRQFKPKRMLYIAQQEQILKKAKESYQKVLGCPAKELGLFSGISKEHDRKYLFATVQTMSRPEVLVQFGKDDFDYILIDEVHHAAADSYKRIIDYFTPDFMLGMTATPERTDGANIFELFG…
2078B_1672	CDL71800.1	4	0	MTDDGWQHNSSLVESLLSGFVEKKDDVDPQYEPMLIANHDGRTMEYAIKDELGRSQNFDMSVAFVSQGALQTLKQNFLDFADSNDHRSGRIITSTFNYFNSPKAFAELLKLQQETGIQVRIWQPGQTDETENTADFPYHPKGYVFHHSDDDEPLYSTYIGSSNLTINALNSNREWNLRVATTDTSGLAEQLTAEINSQISESKPLTDAWLKLYEEDFKRYAPPRRPNRRQTQDAGTITPNAMQVEALMNLAQLRKQGESRAIIISATGTGKTYLSAFDVRQFKPKRMLYIAQQEQILKKAKESYQKVLGCPAKELGLFSGISKEHDRKYLFATVQTMSRPEVLVQFGKNDFDYILIDEVHHAAADSYKRIIDYFTPDFMLGMTATPERTDGANIFELFG…
2091B_1260	KFI86721.1	1	8.26e-41	MPVRKCEKMANLNEENTKLRYITPALQKAGWDLDHISCEDYFFTDGKIAIAGNTGSRVNQGNKTDYQLCWPDVNQPLAVVEAKDYQKTVGHGLQQAIDYATILDVDFAFSSNGHAFMEHDMTTGKEREIPLNEFPTPEDLWKRHCEAHGLTERQAEDANTPYYYDHESITPRYYQRIAINRVVEAVSKGQQRMLLVMATGTGKTYTAFQIVWRLRKAGLVRKVLYLADRNVLLDQTISGDFKPLNNITTKVQDKILDSAYEVFFSSYQQLVDEDKNDPTAPQPYEQLDPGFFDLIIVDECHRGSARADSSWRRVLEYFHSATQLGMTATPKETEEVSTHNYFGDPLYTYSLKQGIEDGFLAPYRVERIHINIDSFGFIPKAGQVDDKGQEIEQREYTQK…
2091B_1261	KLN80487.1	1	1.03e-21	MAVGTLVKKLQNIMREDAGINGNAQRIEQMVWMFFLKIYDAKEEEWELVQDDYKSIIPDEMKWRNWAIDNNDGEALTGDELLNFVNNKLFPTLSSLTITKQTTQGQAIVRYAFESAHNYMQDGILLRRVINAINDEVDFTEYKEVHAFGEVYETMLKDLQAAGQAGEFYTPRAVTDFMAQRLDLKLGETIADFACGTGGFLTSALKVLDKQVNTPEDREKYETSVYGLEKKQLPYLLCATNMFLHDIDNPKVFHTNSLDKDIREYRSQTIDGTFDAVLMNPPYGGKEQDVIKANFPIALRSSETADLFMALIMYRLKENGRAAVILPDGFLFGSDSAKLELKKKLLDDFNLHTIIRLPGSVFAPYTSITTNILFFNNGKKTEGTWFYRMDMPEGYKHFS…
2091B_1262	KFJ00930.1	1	9.46e-22	MKAKDLKNSILQMAVEGKLVPQDPADEPASVLLDRIREEKHKLIAEGKAKFPKGGESIIYIGSDGSPYEKHIDAKGCVLSETCIAEEVPFGIPEGWSWTRLETLTSVITDGDHQAPPQQMSGVPFLVISNVSSGVLDFRSTRFVSNAYYEALDDSRKPRPGDLLLTVTGSFGIPVKVDTHRPFCFQRHISLLRQITRLDYVEVAISAPATYEYFKLKATGTAQKTVPLSAIRSALVPLPPLPEQRRIVECVEELMPLIEEYGKLEDAREELDEALPDRLRKSVLQMAVQGKLVPQDSDDEPASVLLECIREQRRQLIAEKKMKAPKGGESVIFTGSDGRRYEKRVDAKGRESEPVCIEDEIPFDIPESWEWTRLGSVSVIHGGATPDKGNPKYWGGTLC…
2091B_1264*	KFJ00930.1	1*	7.94e-20	VTSDGSPYEKRVDAKGRVLSEKCIAEEVPFDLADGWAWVRLEDCCINIVDCPHSTPHYLTESTGFTAIDTNCMDDNWTLTELRNLSKESYEKRVTRYIPIPGDIVFSREGSIGRSVILNSEQTCLGQRVMLLHCNSELLFNLYCQVILSSPYAWSLYLAANVGTGVKHINVSMVKTMLVPLPPLPEQRRIVECVEELMPLIEEYGKLEDAREELDEALPDRLRKSVLQMAVQGKLVPQDSDDEPASVLLECIREQRRQLIAEKKMKAPKGGESVIFTGSDGRRYEKRVDAKGRESEPVCIEDEIPFDIPESWEWARLESVTSYIQRGKSPKYSTVEKYPVVAQKCNQWTGFSLDKAKFVDPDTVDKYGEDRILRDGDLLWNSTGLGTLGRMAVYDSRKN…
2091B_1603	CDL71800.1	4	0	MTDDGWQHNSSLVESLLSGFVEKKDDVDPQYEPMLIANHDGRTMEYAIKDELGRSQNFDMSVAFVSQGALQTLKQNFLDFADSNDHRSGRIITSTFNYFNSPKAFAELLKLQQETGIQVRIWQPGQTDETENTADFPYHPKGYVFHHSDDDEPLYSTYIGSSNLTINALNSNREWNLRVATTDTSGLAEQLTAEINSQISESKPLTDAWLKLYEEDFKRYAPPRRPNRRQTQDAGTITPNAMQVEALMNLAQLRKQGESRAIIISATGTGKTYLSAFDVRQFKPKRMLYIAQQEQILKKAKESYQKVLGCPAKELGLFSGISKEHDRKYLFATVQTMSRPEVLVQFGKYDFDYILIDEVHHAAADSYKRIIDYFTPDFMLGMTATPERTDGANIFELFG…
2091B_1950	KJY52959.1	4	2.52e-06	MAIPKIKRQDIIAALKFIDENGVPEHSVNTKYMLATENGKKYPSQYVVAMADYLANGTEISMAGFSAAEAKNYLESQNFIVEIKQQEKFELSISAESVESTDEHFTMNNLNLGDNYKPLDAYFKKANGEIVKRSYSKGERRNCNQTMPRIACQVFEKQLAALPVEDRESFPVCRYSPDGEMFRGIFASVDEFRQYRKTLEFMRYNGNGHNFVIYCWNVFSTIIFVQECLKRFGEPGDQFILIYREKDKKETVAAEAEAAVQEELAQQSKDYLNPFSSMLIESKNLIFRGAPGTGKSYLAKEIAADIISNGYFDDYTLLTDEQKKQVEFVQFHPSYDYSDFVEGLRPKINDDGTMSFELQDGIFKKFIARAKKNYEDSQKSIETVEKEISVQESMTEFFS…
2124B_0758	SFC34931.1	1	6.51e-98	MTSVDEALSYDKDAIGIGRKGTIDKPYRLRAPFWTVDTLFYCIPYPGIDINFALCCFSNVDWKNKDESTGLPSLSKEAINEAFVCLPSADEQIAIGHHFTNLDNLITLHQRKYDKLCEVKKSMLDKMFPKGGSLYPEIRFAGFTDPWEQRRLGGIYGSIGNAFVGTATPYYVEQGHFYLESNNVKDGQINHNSEIFINDEFYEKQKDKWLHTGDMVMVQSGHVGHAAVIPEELDNTAAHALIMFRNPKEEIEPYFLNYEYQTDKAKKKIENITTGNTIKHILASDMQEFIVDVPKYEEQKVIAGYFRNLDHLITLHQRKLELLRNIKRAMLDKMFA
2124B_0759	SHE51453.1	1	0	MNKQQLASKIWESANKMRSKIEANEYKDYILGFIFYKFLSETELTRLRANDFTEADMSNLTEDNPDIVEFVQGECGYFIAYENLFSTWVRKGNDFEISDVRDALSAFSRNISPAHKKVFDGVFDTLQTGLSKLGTDARSQSKAARDLIYLINDIPMDSRQDYDVLGFIYEYLISNFAANAGKKAGEFYTPSEVSQLMSEIVAWHLQGREQIKIYDPTSGSGSLLIHIGQAVARRNGNPDSIKYYAQELKENTYNLTRMNLVMRGILPDNIVARNGDTLEDDWPWFDTEENKEETYDPLFVDAVVSNPPYSQNWDSTDKELDPRFSYGIAPKSKADYAFLLHDLYHLRPDGIMTIVLPHGVLFRGGEEGQIRKNLIENHHVQAIIGLPANIFFGTGIPTI…
2124B_0760	BAR03373.1	1	0	MVQSGHVGHAAVIPEELDNTAAHALIMFRNPKEEIEPYFLNYEYQTDKAKKKIENITTGNTIKHILASDMQEFIVDVPKYEEQKVIAGYFRNLDHLITLHQRKEFVLFFQERETTLVRLASGIEECAQEGFMFYDKESDFEEALIAVLKRHGWNDGVLEHPTEQDLVDNWAGILFDNNKGIDRLNGQRLTKGEMAQILEQIETLRTPLALNSFINGKTVSIKRDNRKDELHFGREISLKIYDRQEIAAGQSRYQIVRQPVYPARNKMLNDRRGDVCLLINGMPVIHIELKKSGIPVSQATNQIAKYAHEGVFTGLFRLVQVFVAMNPDDAMYFANPGENGFNKDFFFHWADYNNEPIAANKHIGQDEWKQFTSDLLSIPMAHQLIGFYTVADSSDGCLK…
2124B_1296*	ALE11334.1	2*	0	MNTSKLQAFATDARRQLTNAVHARLNTVLAPDSTERIDDPRAFHFLESEIERAGGGEQGRRHVVERYAYRWFNRIIAFRYMDVHGFTGTPVVSPADLTSANGLPEVLVAAKRGEYDDNSVFSISANSKVKDSIEGLLDGSVMAADPQGRAYGLLLQSECRYWSRDLPFMFENIGVQESSRVDEMLMPADLLAEGSVLRNAVEAMTPQDCGIDDASGNVEIIGWLYQYYISERKNEVMDGFKKNRKAGADEIPAATQLFTPDWIVRYLVQNTVGRLWMQSHPDCQLYRNWDYYIQPTAGDAPQQGNMLAVTSPEELTVCDPACGSGHMLTYAFDLLYEIYEEEGYSPSDIPALILEHNLYGMEIDERAANLASFALTMKARSRSRRFFRKQVTPKIQCIT…
2124B_1640	CDL71800.1	4	0	MTDDGWQQNSSLIESLLSGFVEKKDDVDPQYEPMLIANHDGRTMEYAIKDELGRSQNFDMSVAFVSQGALQTLKQNFLDFADSNDHRSGRIITSTFNYFNSPKAFAELLKLQQETGIQVRIWQPGQTDETENTADFPYHPKGYVFHHSDDDEPLYSTYIGSSNLTINALNSNREWNLRVATTDTSGLAEQLTAEINSQISESKPLTDAWLKLYEEDFKRYAPPRRPNRRQTQDAGTITPNAMQVEALMNLAQLRKQGESRAIIISATGTGKTYLSAFDVRQFKPKRMLYIAQQEQILKKAKESYQKVLGCPAKELGLFSGISKEHDRKYLFATVQTMSRPEVLVQFGKNDFDYILIDEVHHAAADSYKRIIDYFTPDFMLGMTATPERTDGANIFELFG…
679B_0835	KFI63053.1	2	1.02e-124	MAKQEVKTDLWVAEQLKTSGIDFDAQGSDVEGINEALKTASKRGTGKSGYPEYTAVIGDFVLVIEDKANLDKHIKLDDNNVLDLGTKAVTDYAVNGAVFYAKHIAQNSDFHEVFAVGVSGDEKHHRITPVFVNDREGYAQLDDLESFIFFSLDNIREYYERNVLKIDTDVEKTTEQILKDAATLHEDLRTYGSLKDQDKPLVVAGILLALDEIEYKNFSIDDLVGDQLPGSRDGDKIMKAIESKLKRSNIGPDTKVQTMLGEFRIIRDSFRLNEVNETLGMTPLKKYASFLYKHVFHAIKYQTTSEDFIGRFYGEFMSYSGGDGQTLGIILTPRHITDLMCEILNIGPEDRVLDPCCGTAGFLISAMHRMLSLSSSESQRRSIKKKRLYGFEIQSNMFV…
679B_0836	WP_006294359.1	2	1.07e-126	MQSADEKQWHDFVLGDLATIHSGHDIYAQERFSGNTPYVTAGSKCNGIGYFVGNDNDSMATDSISVARNGAIGEAHYHPYKALYGNDCRRVVMSGVCNPLAQLFIAQCISNQRSTFSYSRKLGTGRLQNLHILLPVADSGEPDYEYMTEYVRKYREAMLKRYREYVKQRLMRIGVMVDISALNEKDWAEFTLGDLFTIGAGKRLETRNKIPGSRPFIGASDNGNGVTGFVGNDNVSKDGNVLGVNYNGAPCIAFYHPYECLFTDDVKRLHLKNRSDNQFVLLFFSVVFAMQRVKYSYGYKFNEQRMKRQKLMLPVTDSGIPDWDYMEQYARNMMICKYRAYLDYLEA
679B_1922	KFI81894.1	2	1.96e-92	MADSFFPQRPSLSPKIYAYAIDDESHKGQLKVGYTDRDVRQRIAEQTKTAQIQVRIVLEESAMRNDGTAFDDHAVHRLLSTKFQRMGGEWFRCDVKDVQQAIRAVKEGRETLTARTQDFKMRPEQQAAVEKTQRYFHQFKRDNPGKPPRFLWNAKMRFGKTFTSYEFAKAEGYSRILILTFKPAVADSWREDLESHKDFERWQFISRDTELTYDKADKNEPIVCFGSFQDFLGKNDIGGIKAKNEWVHEINWDLVIFDEYHFGAWRDTARELFEAEDDKERKDNLNSVAEIVGEGFAQGDDDFLPITTSGYLFLSGTPFRAIANGEFIEEQIFNWTYADEQRAKEKWSGTGNNPYASLPRVVLMTYQMPDQIREIASGGEFDEFDLNEFFAAEGTGSEA…
679B_1923	EEB21632.1	2	1.24e-110	MSNELQLGNKLYNPDVLSCLANLSNDEVFTPPQLANKVLDLLPEEIWHDSSITFLDPFTKTGVFLREITKRLLRGLEEEIPDLQQRIDHILNHQVWGIAITELTALLSRRTLYCSKKANGKYSIDDTFDTPDGHIHYEAIEHIWAGDKCVYCGAKRDQYDRSSGLESYTYEFIHTYHPERIFNMQFDVIVGNPPYQLSDGGFGKSAAPIYQKFVEQAQKMNPRYISMIIPSRWFGGGKGLNDFRASMLTDKRIRQLVDFENANDCFPGVDLAGGVCYFLWDRDHPGQCEVKSVVNGDECTSVRDLDEFKIFVRNSRAVPIVRKVLAFKELTMDKQVSSRKPFGLATNVRPRQKGDLILHWQNGEGKFPSTEVTSGREWIKKYKVICAKTAYDHAGSPDK…
679B_2022	CDL71800.1	4	0	MTDDGWQHNSSLVESLLSGFVEKKDDVDPQYEPMLIANHDGRTMEYAIKDELGRSQNFDMSVAFVSQGALQTLKQNFLDFADSNDHRSGRIITSTFNYFNSPKAFAELLKLQQETGIQVRIWQPGQTDETEDTADFPYHPKGYVFHHSDDDEPLYSTYIGSSNLTINALNSNREWNLRVATTDTSGLAEQLTAEINSQISESKPLTDAWLKLYEEDFKRYAPPRRPNRRQTQDAGTITPNAMQVEALMNLAQLRKQGESRAIIISATGTGKTYLSAFDVRQFKPKRMLYIAQQEQILKKAKESYQKVLGCPAKELGLFSGISKEHDRKYLFATVQTMSRPEVLVQFGKDDFDYILIDEVHHAAADSYKRIIDYFTPDFMLGMTATPERTDGANIFELFG…
68T9_1196*	ALE11334.1	2*	0	MNTSKLQAFATDARRQLTNAVHARLNTVLAPDSTERIDDPRAFHFLESEIERAGGGEQGRRHVVERYAYRWFNRIIAFRYMDVHGFTGTPVVSPADLTSANGLPEVLVAAKRGEYDDNSVFSISANSKVKDSIEGLLDGSVMAADPQGRAYGLLLQSECRYWSRDLPFMFENIGVQESSRVDEMLMPADLLAEGSVLRNAVEAMTPQDCGIDDASGNVEIIGWLYQYYISERKNEVMDGFKKNRKAGADEIPAATQLFTPDWIVRYLVQNTVGRLWMQSHPDCQLYRNWDYYIQPTAGDAPQQGNMLAVTSPEELTVCDPACGSGHMLTYAFDLLYEIYEEEGYSLSDIPALILEHNLYGMEIDERAANLASFALTMKARSRSRRFFRKQVTPKIQCIT…
68T9_1544	CUO27212.1	2	1.86e-88	MVGTIKILKAICIKDDRFLCVQSPESGFMHFPTVTVTSFRNVQAQLENLLQGIYDDELLIGNKICDCYRTVQKQKHQFASYLCYATHKIDHLTDGTPAIWLSQEEMANHHWEDSDQKTADNVMSPLFRKSPYTTKTAIQRHANEAIGLTLGEIDSENTKNQDNKSYPGNVIEQIWFGHPADNTSAPDFPEAEVELKVTPIDIKTVKDTIFYQARERLVLNTINYRKESIASFETSSLSLFNIYVEISHKKAKSKIKDNIKSHLQIFLLWTHFPNPIFLKEK
68T9_1545	WP_011743551.1	2	1.8e-161	MDTFSEPDFPQGKIIQLDKKHIFKIKQDWNKIHTLITEGRADELTESMTHTVAACTKGRNNKQHTKQANGTDAKTRAYCFRQDFMTTILETYLGKQNKIPSLIKDANQLLTKDSDDIILEYFEPYRNLTFTSIAKYFHLSLPQKSPKNINYMLVRHMLGLSEDTQEKEDDTESMSLNAEELKGIRIKTFPLFHGKPIQDFKIQPIPDFKKVVKETWNMCPLHNLLECQKFLILIFDNRNQSGRDWNPENIYFRGATFWSMPASDIDIARQVWQEDIEKLKNGIILEYKRNRVYNNFVKASARRVIHMRPDASKAQYCAPSTDAGNNSRELPTEAHWINRPSNHQRFSRNYITKQAWWINKLYLYDQIKGTF
68T9_1548*	SPU23374.1	2*	0	MSSGLNEGRSFSSLEEVTELLVAAEGKTFRELDETGRGETVSNKGSLGNIIEESVLHYPVNSDAEADILVGNTRYELKVTPIRHSGKGLKMKTVAKERLVLDIINYENLPRESFEDSRFWNKSKNIIIVYYYDDREDRKTQSRLDCKVLKSIVLHYDENDLAVIREDWETIQSKVASGHADQLSESDTNYLSACTKGANALSVRKAPAPSGAGVEFIQAKQRAFSFKSSFMTSIAERALVSRVQEYSLPISPNQTLYGYLESCMRPFIGKRVDEIAFRLGVPQTDSKASKAYLIMKMIGAEGRSVESVDQFRKANVTKLKTVVLYPDGLPKEHMSFRQITEDEWDELASFDAKWEDSFLYRYFEENRFLVSVFESPAPYAEHKAENDCFTGGFLWNMPE…
70T2_1555*	WP_011743551.1	2*	0	MVGTIKILKAICIKDDRFLCVQSPESGFMHFPTVTVTSFRNVQAQLENLLQGIYDDELLIGNKICDCYRTVQKQKHQFASYLCYATHKIDHLTDGTPAIWLSQEEMANHHWEDSDQKTADNVMSPLFRKSPYTTKTAIQRHANEAIGLTLGEIDSENTKNQDNKSYPGNVIEQIWFGHPADNTSAPDFPEAEVELKVTPIDIKTVKDTIFYQAGERLVLNTINYRKESIASFETSSFWKKNKFIELVQYIRRDISQKGKIEDKRQYKIAFANLLAMDTFSEPDFPQGKIIQLDKKHIFKIKQDWNKIHTLITEGRADELTESMTHTVAACTKGRNNKQHTKQANGTDAKTRAYCFRQDFMTTILETYLGKQNKIPSLIKDANQLLTKDSDDIILEYFEP…
70T2_1558*	SPU23374.1	2*	0	MSSGLNEGRSFSSLEEVTELLVAAEGKTFRELDETGRGETVSNKGSLGNIIEESVLHYPVNSDAEADILVGNTRYELKVTPIRHSGKGLKMKTVAKERLVLDIINYENLPRESFEDSRFWNKSKNIIIVYYYDDREDRKTQSRLDCKVLKSIVLHYDENDLAVIREDWETIQSKVASGHADQLSESDTNYLSACTKGANALSVRKAPAPSGAGVEFIQAKQRAFSFKSSFMTSIAERALVSRVQEYSLPISPNQTLYGYLESCMRPFIGKRVDEIAFRLGAPQTDSKASKAYLIMKMIGAEGRSVESVDQFRKANVTKLKTVVLYPDGLPKEHMSFRQITEDEWDELASFDAKWEDSFLYRYFEENRFLVSVFESPAPYAEHKAENDCFTGGFLWNMPE…
74T1_1198*	ALE11334.1	2*	0	MNTSKLQAFATDARRQLTNAVHARLNTVLAPDSTERIDDPRAFHFLESEIERAGGGEQGRRHVVERYAYRWFNRIIAFRYMDVHGFTGTPVVSPADLTSANGLPEVLVAAKRGEYDDNSVFSISANSKVKDSIEGLLDGSVMAADPQGRAYGLLLQSECRYWSRDLPFMFENIGVQESSRVDEMLMPADLLAEGSVLRNAVEAMTPQDCGIDDASGNVEIIGWLYQYYISERKNEVMDGFKKNRKAGADEIPAATQLFTPDWIVRYLVQNTVGRLWMQSHPDCQLYRNWDYYIQPTAGDAPQQGNMLAVTSPEELTVCDPACGSGHMLTYAFDLLYEIYEEEGYSLSDIPALILEHNLYGMEIDERAANLASFALTMKARSRSRRFFRKQVTPKIQCIT…
74T1_1548	CUO27212.1	2	1.86e-88	MVGTIKILKAICIKDDRFLCVQSPESGFMHFPTVTVTSFRNVQAQLENLLQGIYDDELLIGNKICDCYRTVQKQKHQFASYLCYATHKIDHLTDGTPAIWLSQEEMANHHWEDSDQKTADNVMSPLFRKSPYTTKTAIQRHANEAIGLTLGEIDSENTKNQDNKSYPGNVIEQIWFGHPADNTSAPDFPEAEVELKVTPIDIKTVKDTIFYQARERLVLNTINYRKESIASFETSSLSLFNIYVEISHKKAKSKIKDNIKSHLQIFLLWTHFPNPIFLKEK
74T1_1549	WP_011743551.1	2	1.8e-161	MDTFSEPDFPQGKIIQLDKKHIFKIKQDWNKIHTLITEGRADELTESMTHTVAACTKGRNNKQHTKQANGTDAKTRAYCFRQDFMTTILETYLGKQNKIPSLIKDANQLLTKDSDDIILEYFEPYRNLTFTSIAKYFHLSLPQKSPKNINYMLVRHMLGLSEDTQEKEDDTESMSLNAEELKGIRIKTFPLFHGKPIQDFKIQPIPDFKKVVKETWNMCPLHNLLECQKFLILIFDNRNQSGRDWNPENIYFRGATFWSMPASDIDIARQVWQEDIEKLKNGIILEYKRNRVYNNFVKASARRVIHMRPDASKAQYCAPSTDAGNNSRELPTEAHWINRPSNHQRFSRNYITKQAWWINKLYLYDQIKGTF
74T1_1552*	SPU23374.1	2*	0	MSSGLNEGRSFSSLEEVTELLVAAEGKTFRELDETGRGETVSNKGSLGNIIEESVLHYPVNSDAEADILVGNTRYELKVTPIRHSGKGLKMKTVAKERLVLDIINYENLPRESFEDSRFWNKSKNIIIVYYYDDREDRKTQSRLDCKVLKSIVLHYDENDLAVIREDWETIQSKVASGHADQLSESDTNYLSACTKGANALSVRKAPAPSGAGVEFIQAKQRAFSFKSSFMTSIAERALVSRVQEYSLPISPNQTLYGYLESCMRPFIGKRVDEIAFRLGVPQTDSKASKAYLIMKMIGAEGRSVESVDQFRKANVTKLKTVVLYPDGLPKEHMSFRQITEDEWDELASFDAKWEDSFLYRYFEENRFLVSVFESPAPYAEHKAENDCFTGGFLWNMPE…
77T2_1198*	ALE11334.1	2*	0	MNTSKLQAFATDARRQLTNAVHARLNTVLAPDSTERIDDPRAFHFLESEIERAGGGEQGRRHVVERYAYRWFNRIIAFRYMDVHGFTGTPVVSPADLTSANGLPEVLVAAKRGEYDDNSVFSISANSKVKDSIEGLLDGSVMAADPQGRAYGLLLQSECRYWSRDLPFMFENIGVQESSRVDEMLMPADLLAEGSVLRNAVEAMTPQDCGIDDASGNVEIIGWLYQYYISERKNEVMDGFKKNRKAGADEIPAATQLFTPDWIVRYLVQNTVGRLWMQSHPDCQLYRNWDYYIQPTAGDAPQQGNMLAVTSPEELTVCDPACGSGHMLTYAFDLLYEIYEEEGYSLSDIPALILEHNLYGMEIDERAANLASFALTMKARSRSRRFFRKQVTPKIQCIT…
77T2_1546	CUO27212.1	2	1.86e-88	MVGTIKILKAICIKDDRFLCVQSPESGFMHFPTVTVTSFRNVQAQLENLLQGIYDDELLIGNKICDCYRTVQKQKHQFASYLCYATHKIDHLTDGTPAIWLSQEEMANHHWEDSDQKTADNVMSPLFRKSPYTTKTAIQRHANEAIGLTLGEIDSENTKNQDNKSYPGNVIEQIWFGHPADNTSAPDFPEAEVELKVTPIDIKTVKDTIFYQARERLVLNTINYRKESIASFETSSLSLFNIYVEISHKKAKSKIKDNIKSHLQIFLLWTHFPNPIFLKEK
77T2_1547	WP_011743551.1	2	1.8e-161	MDTFSEPDFPQGKIIQLDKKHIFKIKQDWNKIHTLITEGRADELTESMTHTVAACTKGRNNKQHTKQANGTDAKTRAYCFRQDFMTTILETYLGKQNKIPSLIKDANQLLTKDSDDIILEYFEPYRNLTFTSIAKYFHLSLPQKSPKNINYMLVRHMLGLSEDTQEKEDDTESMSLNAEELKGIRIKTFPLFHGKPIQDFKIQPIPDFKKVVKETWNMCPLHNLLECQKFLILIFDNRNQSGRDWNPENIYFRGATFWSMPASDIDIARQVWQEDIEKLKNGIILEYKRNRVYNNFVKASARRVIHMRPDASKAQYCAPSTDAGNNSRELPTEAHWINRPSNHQRFSRNYITKQAWWINKLYLYDQIKGTF
77T2_1550*	SPU23374.1	2*	0	MSSGLNEGRSFSSLEEVTELLVAAEGKTFRELDETGRGETVSNKGSLGNIIEESVLHYPVNSDAEADILVGNTRYELKVTPIRHSGKGLKMKTVAKERLVLDIINYENLPRESFEDSRFWNKSKNIIIVYYYDDREDRKTQSRLDCKVLKSIVLHYDENDLAVIREDWETIQSKVASGHADQLSESDTNYLSACTKGANALSVRKAPAPSGAGVEFIQAKQRAFSFKSSFMTSIAERALVSRVQEYSLPISPNQTLYGYLESCMRPFIGKRVDEIAFRLGVPQTDSKASKAYLIMKMIGAEGRSVESVDQFRKANVTKLKTVVLYPDGLPKEHMSFRQITEDEWDELASFDAKWEDSFLYRYFEENRFLVSVFESPAPYAEHKAENDCFTGGFLWNMPE…
78T4_1201*	ALE11334.1	2*	0	MNTSKLQAFATDARRQLTNAVHARLNTVLAPDSTERIDDPRAFHFLESEIERAGGGEQGRRHVVERYAYRWFNRIIAFRYMDVHGFTGTPVVSPADLTSANGLPEVLVAAKRGEYDDNSVFSISANSKVKDSIEGLLDGSVMAADPQGRAYGLLLQSECRYWSRDLPFMFENIGVQESSRVDEMLMPADLLAEGSVLRNAVEAMTPQDCGIDDASGNVEIIGWLYQYYISERKNEVMDGFKKNRKAGADEIPAATQLFTPDWIVRYLVQNTVGRLWMQSHPDCQLYRNWDYYIQPTAGDAPQQGNMLAVTSPEELTVCDPACGSGHMLTYAFDLLYEIYEEEGYSLSDIPALILEHNLYGMEIDERAANLASFALTMKARSRSRRFFRKQVTPKIQCIT…
78T4_1548	CUO27212.1	2	1.86e-88	MVGTIKILKAICIKDDRFLCVQSPESGFMHFPTVTVTSFRNVQAQLENLLQGIYDDELLIGNKICDCYRTVQKQKHQFASYLCYATHKIDHLTDGTPAIWLSQEEMANHHWEDSDQKTADNVMSPLFRKSPYTTKTAIQRHANEAIGLTLGEIDSENTKNQDNKSYPGNVIEQIWFGHPADNTSAPDFPEAEVELKVTPIDIKTVKDTIFYQARERLVLNTINYRKESIASFETSSLSLFNIYVEISHKKAKSKIKDNIKSHLQIFLLWTHFPNPIFLKEK
78T4_1549	WP_011743551.1	2	1.8e-161	MDTFSEPDFPQGKIIQLDKKHIFKIKQDWNKIHTLITEGRADELTESMTHTVAACTKGRNNKQHTKQANGTDAKTRAYCFRQDFMTTILETYLGKQNKIPSLIKDANQLLTKDSDDIILEYFEPYRNLTFTSIAKYFHLSLPQKSPKNINYMLVRHMLGLSEDTQEKEDDTESMSLNAEELKGIRIKTFPLFHGKPIQDFKIQPIPDFKKVVKETWNMCPLHNLLECQKFLILIFDNRNQSGRDWNPENIYFRGATFWSMPASDIDIARQVWQEDIEKLKNGIILEYKRNRVYNNFVKASARRVIHMRPDASKAQYCAPSTDAGNNSRELPTEAHWINRPSNHQRFSRNYITKQAWWINKLYLYDQIKGTF
78T4_1552*	SPU23374.1	2*	0	MSSGLNEGRSFSSLEEVTELLVAAEGKTFRELDETGRGETVSNKGSLGNIIEESVLHYPVNSDAEADILVGNTRYELKVTPIRHSGKGLKMKTVAKERLVLDIINYENLPRESFEDSRFWNKSKNIIIVYYYDDREDRKTQSRLDCKVLKSIVLHYDENDLAVIREDWETIQSKVASGHADQLSESDTNYLSACTKGANALSVRKAPAPSGAGVEFIQAKQRAFSFKSSFMTSIAERALVSRVQEYSLPISPNQTLYGYLESCMRPFIGKRVDEIAFRLGVPQTDSKASKAYLIMKMIGAEGRSVESVDQFRKANVTKLKTVVLYPDGLPKEHMSFRQITEDEWDELASFDAKWEDSFLYRYFEENRFLVSVFESPAPYAEHKAENDCFTGGFLWNMPE…
793B_0084	KLN80487.1	1	0	MNSGAQRAELHKTIWSIANVLRGSVDGWDFKQYVLGFLFYRFISEDITSYLNEYEHQAGDVDFDYAKLDDATAEQVRKSMVEEKGYFILPSNLFTNVRRCADADENLNETLQRVFKNIESSAIGSRSESSLRGLFDDLDLNSRKLGDTVVDRNAKLVKVLNAIGDLDLGTESFADNKIDAFGDAYEYLMTMYAANAGKSGGEFFTPQEVSELLTRIATHGKSEVNKVYDPACGSGSLLLQSIKVLGKDKVRQGFFGQEKNLTTYNLCRINMFLHDVNYDHFNIAYGDTLINPQHWDDEPFEVIVSNPPYSTKWEGDDNPTLINDPRFAPAGVLAPKSKADLAFTMHMLSWLAADGTAAIVEFPGVLYRGGKEQKIRKYLLEGNFIDAVIQLPPNLFFGT…
793B_0086	POO08874.1	1	2.27e-140	MSRIDDLIAEYCPDGVEFHSISEIFDLKNGYTPSKSKLEYWTNGIIPWFRMEDIRANGHILFDSIQHINQLGVKGGKLFSKDSVMVATSATIGEHALLKVDALTNQRFTVLTRKPKYINRLLPEFINYYCYVLDEWCKSNVHAGGFASVDMEGFKRYRFPVPPLPVQEEVVRILDSFSSLEAELEAELEAELEAELEARRKQYVYYRNELLTFERESPMAKTRRSGFYQQRYVYYEKTGYSKEYTSHTGGRGACLLALGV
793B_0089	WP_014485932.1	1	0	MRMKKESMMTERSDMDLPDGGKSYKLVAEGAESTVVAEYEPDHGRETAYQSEADLEEELLRILESQGYERLSAHTESELIANLRTQLEKLNDVRFTDNEWSHFFHEVIASSTAGIEDKTRLIQEDNIQILNRDDGTTKNIRLIDKVHVHSNRLQVLHQFEEEGGSHPTRYDVTILVNGLPLVQIELKRRGVAIKEAFNQINRYQRDSFWAGSGLYEYAQIFIISNGTHTKYYSNTTRFKHIHEMEGRPATGRSQKSSDSFEFTSWWADGRNHVIADLTGFARTFLARHTLLNILTRYCVFTAEHDLLVMRPYQIAATERILNCILISEYDPKKLGTPDAGGYVWHTTGSGKTLTSFKTAQLASNMDGVDKVLFVVDRKDLDYQTIKEYERFKKGAVNSN…
793B_1695	CDL71800.1	4	0	MTDDGWQQNSSLIESLLSGFVEKKDDVDPQYEPMLIANHDGRTMEYAIKDELGRSQNFDMSVAFVSQGALQTLKQNFLDFADSNDHRSGRIITSTFNYFNSPKAFAELLKLQQETGIQVRIWQPGQTDETENTADFPYHPEGYVFHHSDDDEPLYSTYIGSSNLTINALNSNREWNLRVATTDTSGLAEQLTAEIDSQISESKPLTDAWLKLYEEDFKRYAPPRRPNRRQTQDAGTITPNAMQVEALMNLAQLRKQGESRAIIISATGTGKTYLSAFDVRQFKPKRMLYIAQQEQILKKAEESYQKVLGCPAKELGLFSGISKEHDRKYLFATVQTMSRPKVLVQFGKDDFDYILIDEVHHAAADSYKRIIDYFTPDFMLGMTATPERTDGANIFELFG…
831B_0086	AJE06085.1	1	5.31e-44	MSESPMEDALSKITGVKPLSPDDIAEQLRNEENTKKVYITPILEARWPGQDRIVMEYYVNDGRITVDEYGIAHRVKPKKLDYLLLFHQNIPLAVVEAKGRDHLADEGYQQAIDYANLLSVPFAYATNGDDLIERDMVSGLNRNLKMTDFPRPDELWQRFVQESGMTQSMVDEYTYPYYTSLSSKITPRYYQRIIINKTTQAVLKGQRKILIVCATGTGKTYMAFQLIWRFWKSGLKKRVLFLADRNNLVNQTMHGDFAPFEDNMVKFENAKPDYAHSVYLGIYQQFITAQNGQINRHYKKFPRDFFDLIVVDECHRSSADRTSNWHDILDYFDSATQIGLTATPRDDSDPNKSNIAYFGEPIYTYSLKQGIEDGFLAPYKVVVPELDIDRDGYLPPEGT…
831B_0087	KLN82499.1	1	1.29e-18	MSLTSLIKRLEDIMRPDPGIDGTAQRLSQIVWILFLKIFDYKEEEAELDDDYQPVIPEGYRWRDWVTGASLKDQRTGDELIDFVNNQLFPALRGESIEDENGMRAIPFPSDTPRALLVKEFMNRSHNYAANGIQLRMVLNLFDEVDFSDADETHEFNDIYETLLKSLQAAGKAGEFYTPRAVTSFAVKHVDPKLGETVGDFACGTAGFLVDSLRHLEKQVQPGDTKAMESLQNSLIGQEFKPLPYMLGVTNLLLHDIALPNITYGDSLDRKRLLDYEDEDCVDCIVMNPPYGGIATEADKAAFPADLRSSETADLFMSYIITRLRINGRAGVVLPNGFLEGEDSTRIAIKKLLFRQCNLHTVIRLPESVFSPYTSIDTNILFFDKTGSTQETWFYRFDK…
831B_0088	KFJ00930.1	1	1.97e-36	MSELKVTPIAAKLRASVLQQAVEGRLVPQDPDDEPSSVLLERIREERAELVKQKKAKAQRGGESRIHRGTDGSWYEQRGKAKPVCIDKDIPFDIPENWEWSRMSVLIELLSGVDLTPSEYNDRHNGIPYITGASNFDDGTLIENRWTVSPRRVSHEGDLLFTCKGTVGDMAINSFERAHIARQVMAVCPIDYEMLPYIEIVLSAQVERIKNAAKGLIPGIERKTILDGLVSLPPLAEQQRIVERINEIMPLIDRLEKLERESDAVDSRFWRDLPSSILQQAVEGRLVPQDPSDEPADILLDRIRKERAELVKEKKAKASKGGESRIYRSAAGSWYEQRGKADPVCIDKEIPFDVPENWTWSRLTDCSEAIVDCPHSTPKYFSEDTGYYAIDTNCMDYGW…
831B_1177*	ALE11334.1	2*	0	MNTSKLQAFATDARRQLTNAVHARLNTVLAPDSAARVDDPRAFQFLESEIERAGGGEQGRRHVVERYAYRWFNRIIAFRYMDVHGFTGTPVVSPADLTSTNGLPEVLAAAKRGEYDDNTVFSLPVNSKVKDSIEGLLDGSVMAADPQGRAYGLLLQSECRYWSRDLPFMFENIGVQESSRVDEMLMPADLLAEGSVLRNAVEAMTPQDCGTDDASGNVEIIGWLYQYYISERKNEVMDGFKKNRKAGADEIPAATQLFTPDWIVRYLVQNTVGRLWMQSHPDCQLYRNWDYYIQPTAGDVVQQENMLAVTSPEELAVCDPACGSGHMLTYAFDLLYEIYEEEGYSPSDIPALILEHNLYGMEIDERAANLAAFALTMKARSRSRRFFRKQVTPRIQRIT…
831B_1561	CDL71800.1	4	0	MTDDGWQHNSSLVESLLSGFVEKKDDVDPQYEPMLIANHDGRTMEYAIKDELGRSQNFDMSVAFVSQGALQTLKQNFLDFADSNDHRSGRIITSTFNYFNSPKAFAELLKLQQETGIQVRIWQPGQTDETENTADFPYHPKGYVFHHSDDDEPLYSTYIGSSNLTINALNSNREWNLRVATTDTSGLAEQLTAEINSQISESKPLTDAWLKLYEEDFKRYAPPRRPNRRQTQDAGTITPNAMQVEALMNLAQLRKQGESRAIIISATGTGKTYLSAFDVRQFKPKRILYIAQQEQILKKAKESYQKVLGCPAKELGLFSGISKEHDRKYLFATVQTMSRPEVLVQFGKNDFDYILIDEVHHAAADSYKRIIDYFTPDFMLGMTATPERTDGANIFELFG…
841B_1246*	ALE11334.1	2*	0	MVFRLTGDDTRIYLTKDTYGLLLQSECRYWSRDLPFMFENIGVQESSRVDEMLMPADLLAEGSVLRNAVEAMTPQDCGTDDTSGNVEIIGWLYQYYISERKNEVMDGFKKNRKAGADEIPAATQLFTPDWIVRYLVQNTVGRLWMQSHPDCQLYRNWDYYIQPTAGDVVQQENMLAVTSPEELAVCDPACGSGHMLTYAFDLLYEIYEEEGYSPSDIPALILEHNLYGMEIDERAANLAAFALTMKARSRSRRFFRKQVTPRIQRITPVEFTDSEVAELNNQYGVNLDSSVWNTYVKADVYGSLIQPPQELVDLAESEHTNATGDGILFDSILRERAQTVLDQTKYLSRKYTAVVANPPYMGAKNMSGDLKQFVQNHYEDGKADLFSAFILRNSQLIQH…
841B_1603	CDL71800.1	4	0	MTDDGWQHNSSLVESLLSGFVEKKDDVDPQYEPMLIANHDGRTMEYAIKDELGRSQNFDMSVAFVSQGALQTLKQNFLDFADSNDHRSGRIITSTFNYFNSPKAFAELLKLQQETGIQVRIWQPGQTDETENTADFPYHPKGYVFHHSDDDEPLYSTYIGSSNLTINALNSNREWNLRVATTDTSGLAEQLTAEINSQISESKPLTDAWLKLYEEDFKRYAPPRRPNRRQTQDAGTITPNAMQVEALMNLAQLRKQGESRAIIISATGTGKTYLSAFDVRQFKPKRMLYIAQQEQILKKAKESYQKVLGCPAKELGLFSGISKEHDRKYLFATVQTMSRPEVLVQFGKYDFDYILIDEVHHAAADSYKRIIDYFTPDFMLGMTATPERTDGANIFELFG…
841B_1887	ERI83282.1	1	3.5e-37	MHKMKLEDLCETIVDCPHSTPKWETSGIPVIRNFNLDNTVISLDNPSYVSEETYLERTRRAVPQKNDIIFSREAPMGVLGIMPDNLKCCLGQRLVLIRPDASKISPRYLMYALASDFVQTQIRRADIAGSIVSNLTLPQIRSLIIPIVEDSAEAADLLGAIDDKIQTNQRICKELEETISLIYDYWFTQFDFPDENGNPYRLSGGNISSVHKVEKPLPWSLGQLSDFVQIGTNNILPSAMPAIVEHYSIPAFDSMQYPSFDPSSDIQSSKYQIPSNSFLISKLNPQFKRVWNPLYLTNSPVCSTEFVVLKCKRSIATSYIFSVLNSDRFQSFMQSNAVASTGSRSRVQPDRILEYTLPVPPEKILCAFNKAAQPVLESEKSIRIENHSLMNIRKWLMPM…
841B_1888	KLN82499.1	1	5.59e-39	MNTEILNRTQAMIDGLKTVCADAGLANDSSEYKIITEAFLYKYLNDRFLHELGTLESFSDCDGAKAVEARYVGMDDDDRETALYELGTVARIRPEWLLSNLFNHKGENDFAKRFDTALSGIAQDNADIYSVKAGQGRITLFQGVSRFIVEENKRNAFCAALVGTLVDFSFDDALWQGYDFFSQVFEYLIKDYNKDSGSYGEYFTPHAIASIMAKILVPHGDRNITVYDPAAGSGTLVLALAHEIGEDKCTIYTQDRSQKANEFMRLNLILNGQVESLANVVHDNTLTAPRHLEADGNSLKHFDYIVSNPPFNCDFSKDRNTLASDKYAKRFWAGVPNIPKKKLEGMSIYLMFLQHILVSLKPEGKAAIVVPTGFLTARGSIEKTIRKRMIDEHMLRGVI…
841B_1889	OQM56189.1	1	0	MVGPEDSYVKFPALAHSTRLGWRYMSIHDKTSDVDYDSTTNIFFNQFSESLKRLNPDEMVDETAIQSVLDRLRNDLTAKDVGRLFYRDLVDGVFGLSLIDFNHPENNDFTVATELPYVYEEDSFRPDIIFLLNGIPLAFMEVKRENNRDGILAERDRMYRRFSQPHYRKFANITQLMIFSNNQPYDDEDHEPIQGSFYACSAYGSVKMNHFREPQQNRARLLGSLAPRSEEIEKSILKDNNAISLYGSPEWEMSVDPRTPANEIITSMLSPERFLFLLKYGICYREYVDDNGVNHIDKHIMRYPQLFATFAVRDKLDSGAKQGVIWHTQGSGKTELAFLLSRYLRDCYQRRNTQLQTFFIVDRLELLNQASDEFTYRGANVVRIESREKFAELLQRPSQ…
848B_1252*	ALE11334.1	2*	0	MVFRLTGDDTRIYLTKDTYGLLLQSECRYWSRDLPFMFENIGVQESSRVDEMLMPADLLAEGSVLRNAVEAMTPQDCGTDDTSGNVEIIGWLYQYYISERKNEVMDGFKKNRKAGADEIPAATQLFTPDWIVRYLVQNTVGRLWMQSHPDCQLYRNWDYYIQPTAGDVVQQENMLAVTSPEELAVCDPACGSGHMLTYAFDLLYEIYEEEGYSPSDIPALILEHNLYGMEIDERAANLAAFALTMKARSRSRRFFRKQVTPRIQRITPVEFTDSEVAELNNQYGVNLDSSVWNTYVKADVYGSLIQPPQELVDLAESEHTNATGDGILFDSILRERAQTVLDQTKYLSRKYTAVVANPPYMGAKNMSGDLKQFVQNHYEDGKADLFSAFILRNSQLIQH…
848B_1422	CDL71800.1	4	0	MTDDGWQHNSSLVESLLSGFVEKKDDVDPQYEPMLIANHDGRTMEYAIKDELGRSQNFDMSVAFVSQGALQTLKQNFLDFADSNDHRSGRIITSTFNYFNSPKAFAELLKLQQETGIQVRIWQPGQTDETENTADFPYHPKGYVFHHSDDDEPLYSTYIGSSNLTINALNSNREWNLRVATTDTSGLAEQLTAEINSQISESKPLTDAWLKLYEEDFKRYAPPRRPNRRQTQDAGTITPNAMQVEALMNLAQLRKQGESRAIIISATGTGKTYLSAFDVRQFKPKRMLYIAQQEQILKKAKESYQKVLGCPAKELGLFSGISKEHDRKYLFATVQTMSRPEVLVQFGKYDFDYILIDEVHHAAADSYKRIIDYFTPDFMLGMTATPERTDGANIFELFG…
848B_1706	ERI83282.1	1	3.5e-37	MHKMKLEDLCETIVDCPHSTPKWETSGIPVIRNFNLDNTVISLDNPSYVSEETYLERTRRAVPQKNDIIFSREAPMGVLGIMPDNLKCCLGQRLVLIRPDASKISPRYLMYALASDFVQTQIRRADIAGSIVSNLTLPQIRSLIIPIVEDSAEAADLLGAIDDKIQTNQRICKELEETISLIYDYWFTQFDFPDENGNPYRLSGGNISSVHKVEKPLPWSLGQLSDFVQIGTNNILPSAMPAIVEHYSIPAFDSMQYPSFDPSSDIQSSKYQIPSNSFLISKLNPQFKRVWNPLYLTNSPVCSTEFVVLKCKRSIATSYIFSVLNSDRFQSFMQSNAVASTGSRSRVQPDRILEYTLPVPPEKILCAFNKAAQPVLESEKSIRIENHSLMNIRKWLMPM…
848B_1707	KLN82499.1	1	5.59e-39	MNTEILNRTQAMIDGLKTVCADAGLANDSSEYKIITEAFLYKYLNDRFLHELGTLESFSDCDGAKAVEARYVGMDDDDRETALYELGTVARIRPEWLLSNLFNHKGENDFAKRFDTALSGIAQDNADIYSVKAGQGRITLFQGVSRFIVEENKRNAFCAALVGTLVDFSFDDALWQGYDFFSQVFEYLIKDYNKDSGSYGEYFTPHAIASIMAKILVPHGDRNITVYDPAAGSGTLVLALAHEIGEDKCTIYTQDRSQKANEFMRLNLILNGQVESLANVVHDNTLTAPRHLEADGNSLKHFDYIVSNPPFNCDFSKDRNTLASDKYAKRFWAGVPNIPKKKLEGMSIYLMFLQHILVSLKPEGKAAIVVPTGFLTARGSIEKTIRKRMIDEHMLRGVI…
848B_1708	OQM56189.1	1	0	MVGPEDSYVKFPALAHSTRLGWRYMSIHDKTSDVDYDSTTNIFFNQFSESLKRLNPDEMVDETAIQSVLDRLRNDLTAKDVGRLFYRDLVDGVFGLSLIDFNHPENNDFTVATELPYVYEEDSFRPDIIFLLNGIPLAFMEVKRENNRDGILAERDRMYRRFSQPHYRKFANITQLMIFSNNQPYDDEDHEPIQGSFYACSAYGSVKMNHFREPQQNRARLLGSLAPRSEEIEKSILKDNNAISLYGSPEWEMSVDPRTPANEIITSMLSPERFLFLLKYGICYREYVDDNGVNHIDKHIMRYPQLFATFAVRDKLDSGAKQGVIWHTQGSGKTELAFLLSRYLRDCYQRRNTQLQTFFIVDRLELLNQASDEFTYRGANVVRIESREKFAELLQRPSQ…
898B_0742	SHE51453.1	1	0	MNKQQLASKIWESANKMRSKIEANEYKDYILGFIFYKFLSETELTRLRANDFTEADMSNLTEDNPDIVEFVQGECGYFIAYENLFSTWVRKGNDFEISDVRDALSAFSRNISPAHKKVFDGVFDTLQTGLSKLGTDARSQSKAARDLIYLINDIPMDSRQDYDVLGFIYEYLISNFAANAGKKAGEFYTPSEVSQLMSEIVAWHLQGREQIKIYDPTSGSGSLLIHIGQAVARRNGNPDSIKYYAQELKENTYNLTRMNLVMRGILPDNIVARNGDTLEDDWPWFDTEENKEETYDPLFVDAVVSNPPYSQNWDSTDKELDPRFSYGIAPKSKADYAFLLHDLYHLRPDGIMTIVLPHGVLFRGGEEGQIRKNLIENHHVQAIIGLPANIFFGTGIPTI…
898B_0744	SFC34931.1	1	2.03e-103	MTSVDEALSYDKDAIGIGRKGTIDKPYRLRAPFWTVDTLFYCIPYPGIDINFALCCFSNVDWKNKDESTGLPSLSKEAINEAFICLPSADEQIAIGHHFTNLDNLITLHQRKYDKLCAVKKSMLDKMFPKGGSLYPEIRFAGFTDPWEQRKLGAMTAVLSAARVHKEEWQTEGVPFYRSSDVMSAFNGTQNEKVFISQELFDRLSSQSGAPQKGDVLVTGGGSVGTPYIVPDNKPLYTKDADLIWIKRHAMIDPEFLYSFFASPIFRAYIQSISHVGTIAHYTIEQVKETPLTMPCSIVEQKAIGSFLSNLDHLITLHQRKLELLRNIKKAMLDKMFA
898B_0746	BAR03373.1	1	0	MNLPENSRELVTSNNYVTESQIAANGWHPIANLPAIFFAKVGAAVYLNRKRLVDTPFLLDNNTMAFSLDTEKISSSFAQSLFEGIDLTALTQVGALPSLNAADIESLETLMPLDMGEQVKIGRYFANLDSLITLHQRKEFVLFFQERETTLVRLASGIEECAQEGFMFYDKESDFEEALIAVLKRHGWNDGVLEHPTEQDLVDNWAGILFDNNKGIDRLNGQRLTKGEMAQILEQIETLRTPLALNSFINGKTVSIKRDNRKDELHFGREISLKIYDRQEIAAGQSRYQIVRQPVYPARNKMLNDRRGDVCLLINGMPVIHIELKKSGIPVSQATNQIAKYAHEGVFTGLFRLVQVFVAMNPDDAMYFANPGENGFNKDFFFHWADYNNEPIAANKHIG…
898B_1226	AEI97513.1	3	7.39e-25	VSSIERIQGITPNLTKENVDKLLALFPDIATEITNPQTGEAERAVDFDALRERLGDVAEGNRERYQFTWPGKREAKRLARKPIAKTLRPVKERSKDWDTTQNLYIEGDNLDALKILRENYAGKIKLIYIDPPYNTDGDLIYMDSYKQTEEEDKAVNGMYDSVGDQLVPNKETYGRFHSAWCTMIYPRLLLARDFLTADGAIFISIDENEADSLKKIADEIMGHDNFIAQIVWAGGRKNDSKHISLSHEYILCYAKSLHYLKENKIVWREKKNGLKEIYEKYNSLSAKYGDKYDCIEKEMKIWYKELDDSDPAKRQSHYSSVDKNGLYFADNISWPGGGGPRYEVLHPKTKKPVTIPSRGWLFSTPERMQEVINEGLVEFGPDETKVPCFKRYLAKTEYE…
898B_1227	OQM54606.1	3	0	MKFRFSQYQYQSDAADAVCDVFEGQPLRDGVSYIRDMGIRKPLFLDSEPVQESFDLAELRPRQESFDHYAEDDDTGYRNVDLLLSKDQLLSNARNVQRRQNLAESTRLYTDPAGAVELDVEMETGTGKTFVYTKTMFELNRRYGWSKFIIVVPSIAIREGVAKSLDMTGDYFYTSGRDGNDGYGKRLNWFVYDSSDLTKLDNFAQSPDISAMIINMQAFNTSMKKGGRSKDANIIFSKRDNFGSRRPIDVISATHPIMILDEPQKMGGKATQEGIRLFKPLFTLNYSATHKTKHDLVYALDALDAYNQRLVKRIEVKGFELNNMRGTDGYLYLQDIIVSKNEAPQVRIEYKKLSASGKVVTASSLFNEGDDIYTSSGELEAYRDGWRIAPDGIVPDGLE…
898B_1529	CDL71800.1	4	0	MTDDGWQQNSSLIESLLSGFVEKKDDVDPQYEPMLIANHDGRTMEYAIKDELGRSQNFDMSVAFVSQGALQTLKQNFLDFADSNDHRSGRIITSTFNYFNSPKAFAELLKLQQETGIQVRIWQPGQTDETENTADFPYHPKGYVFHHSDDDEPLYSTYIGSSNLTINALNSNREWNLRVATTDTSGLAEQLTAEINSQISESKPLTDAWLKLYEEDFKRYAPPRRPNRRQTQDAGTITPNAMQVEALMNLAQLRKQGESRAIIISATGTGKTYLSAFDVRQFKPKRMLYIAQQEQILKKAKESYQKVLGCPAKELGLFSGISKEHDRKYLFATVQTMSRPEVLVQFGKDDFDYILIDEVHHAAADSYKRIIDYFTPDFMLGMTATPERTDGANIFELFG…
924B_1023	SHE51453.1	1	0	MNKQQLASKIWESANKMRSKIEANEYKDYILGFIFYKFLSETELTRLRANDFTEADMSNLTEDNPDIVEFVQGECGYFIAYENLFSTWVRKGNDFEISDVRDALSAFSRNISPAHKKVFDGVFDTLQTGLSKLGTDARSQSKAARDLIYLINDIPMDSRQDYDVLGFIYEYLISNFAANAGKKAGEFYTPSEVSQLMSEIVAWHLQGREQIKIYDPTSGSGSLLIHIGQAVARRNGNPDSIKYYAQELKENTYNLTRMNLVMRGILPDNIVARNGDTLEDDWPWFDTEENKEETYDPLFVDAVVSNPPYSQNWDSTDKELDPRFSYGIAPKSKADYAFLLHDLYHLRPDGIMTIVLPHGVLFRGGEEGQIRKNLIENHHVQAIIGLPANIFFGTGIPTI…
924B_1024	SHE51453.1	1	3.92e-25	VVDEFVGKMTALKDKYATTYADVCDQIDKAEKELASMLDELTGSERDMAGLAKLKALLGGV
924B_1025	BAR03373.1	1	0	MSGKGKEGRVPQIRFAGFTDPWEQRKLGDVGYATSGIGFPDAEQGGKEGIPFFKVSDMNLPENSRELVTSNNYVTESQIAANGWHPIANLPAIFFAKVGAAVYLNRKRLVDTPFLLDNNTMAFSLDTEKISSSFAQSLFEGIDLTALTQVGALPSLNAADIESLETLMPLDMGEQVKIGRYFANLDSLITLHQRKEFVLFFQERETTLVRLASGIEECAQEGFMFYDKESDFEEALIAVLKRHGWNDGVLEHPTEQDLVDNWAGILFDNNKGIDRLNGQRLTKGEMAQILEQIETLRTPLALNSFINGKTVSIKRDNRKDELHFGREISLKIYDRQEIAAGQSRYQIVRQPVYPARNKMLNDRRGDVCLLINGMPVIHIELKKSGIPVSQATNQIAKYA…
924B_1508	AEI97513.1	3	7.39e-25	VSSIERIQGITPNLTKENVDKLLALFPDIATEITNPQTGEAERAVDFDALRERLGDVAEGNRERYQFTWPGKREAKRLARKPIAKTLRPVKERSKDWDTTQNLYIEGDNLDALKILRENYAGKIKLIYIDPPYNTDGDLIYMDSYKQTEEEDKAVNGMYDSVGDQLVPNKETYGRFHSAWCTMIYPRLLLARDFLTADGAIFISIDENEADSLKKIADEIMGHDNFIAQIVWAGGRKNDSKHISLSHEYILCYAKSLHYLKENKIVWREKKNGLKEIYEKYNSLSAKYGDKYDCIEKEMKIWYKELDDSDPAKRQSHYSSVDKNGLYFADNISWPGGGGPRYEVLHPKTKKPVTIPSRGWLFSTPERMQEVINEGLVEFGPDETKVPCFKRYLAKTEYE…
924B_1509	OQM54606.1	3	0	MKFRFSQYQYQSDAADAVCDVFEGQPLRDGVSYIRDMGIRKPLFLDSEPVQESFDLAELRPRQESFDHYAEDDDTGYRNVDLLLSKDQLLSNARNVQRRQNLAESTRLYTDPAGAVELDVEMETGTGKTFVYTKTMFELNRRYGWSKFIIVVPSIAIREGVAKSLDMTGDYFYTSGRDGNDGYGKRLNWFVYDSSDLTKLDNFAQSPDISAMIINMQAFNTSMKKGGRSKDANIIFSKRDNFGSRRPIDVISATHPIMILDEPQKMGGKATQEGIRLFKPLFTLNYSATHKTKHDLVYALDALDAYNQRLVKRIEVKGFELNNMRGTDGYLYLQDIIVSKNEAPQVRIEYKKLSASGKVVTASSLFNEGDDIYTSSGELEAYRDGWRIAPDGIVPDGLE…
924B_1810	CDL71800.1	4	0	MTDDGWQQNSSLIESLLSGFVEKKDDVDPQYEPMLIANHDGRTMEYAIKDELGRSQNFDMSVAFVSQGALQTLKQNFLDFADSNDHRSGRIITSTFNYFNSPKAFAELLKLQQETGIQVRIWQPGQTDETENTADFPYHPKGYVFHHSDDDEPLYSTYIGSSNLTINALNSNREWNLRVATTDTSGLAEQLTAEINSQISESKPLTDAWLKLYEEDFKRYAPPRRPNRRQTQDAGTITPNAMQVEALMNLAQLRKQGESRAIIISATGTGKTYLSAFDVRQFKPKRMLYIAQQEQILKKAKESYQKVLGCPAKELGLFSGISKEHDRKYLFATVQTMSRPEVLVQFGKDDFDYILIDEVHHAAADSYKRIIDYFTPDFMLGMTATPERTDGANIFELFG…
ATCC15424_11_590	WP_006294359.1	2	1.07e-126	MQSADEKQWHDFVLGDLATIHSGHDIYAQERFSGNTPYVTAGSKCNGIGYFVGNDNDSMATDSISVARNGAIGEAHYHPYKALYGNDCRRVVMSGVCNPLAQLFIAQCISNQRSTFSYSRKLGTGRLQNLHILLPVADSGEPDYEYMTEYVRKYREAMLKRYREYVKQRLMRIGVMVDISALNEKDWAEFTLGDLFTIGAGKRLETRNKIPGSRPFIGASDNGNGVTGFVGNDNVSKDGNVLGVNYNGAPCIAFYHPYECLFTDDVKRLHLKNRSDNQFVLLFFSVVFAMQRVKYSYGYKFNEQRMKRQKLMLPVTDSGIPDWDYMEQYARNMMICKYRAYLDYLEA
ATCC15424_11_591	KFI63053.1	2	1.02e-124	MAKQEVKTDLWVAEQLKTSGIDFDAQGSDVEGINEALKTASKRGTGKSGYPEYTAVIGDFVLVIEDKANLDKHIKLDDNNVLDLGTKAVTDYAVNGAVFYAKHIAQNSDFHEVFAVGVSGDEKHHRITPVFVNDREGYAQLDDLESFIFFSLDNIREYYERNVLKIDTDVEKTTEQILKDAATLHEDLRTYGSLKDQDKPLVVAGILLALDEIEYKNFSIDDLVGDQLPGSRDGDKIMKAIESKLKRSNIGPDTKVQTMLGEFRIIRDSFRLNEVNETLGMTPLKKYASFLYKHVFHAIKYQTTSEDFIGRFYGEFMSYSGGDGQTLGIILTPRHITDLMCEILNIGPEDRVLDPCCGTAGFLISAMHRMLSLSSSESQRRSIKKKRLYGFEIQSNMFV…
ATCC15424_16_63	KFI81894.1	2	1.65e-92	MADSFFPQRPSLSPKIYAYAIDDESHKGQLKVGYTDRDVRQRIAEQTKTAQIQVRIVLEESAMRNDGTAFDDHAVHRLLSTKFQRMGGEWFRCDVKDVQQAIRAVKEGRETLTARTQDFKMRPEQQAAVEKTQRYFHQFKRDNPGKPPRFLWNAKMRFGKTFTSYEFAKAEGYSRILILTFKPAVADSWREDLESHKDFERWQFISRDTELTYDKADKNEPIVCFGSFQDFLGKNDIGGIKAKNEWVHEINWDLVIFDEYHFGAWRDTARELFEAEDDKERKDNLNSVAEIVGEGFAQGDDDFLPITTSGYLFLSGTPFRAIANGEFIEEQIFNWTYADEQRAKEKWSGTGNNPYASLPRVVLMTYQMPDQIREIASGGEFDEFDLNEFFAAEGTGSEA…
ATCC15424_16_64	EEB21632.1	2	1.24e-110	MSNELQLGNKLYNPDVLSCLANLSNDEVFTPPQLANKVLDLLPEEIWHDSSITFLDPFTKTGVFLREITKRLLRGLEEEIPDLQQRIDHILNHQVWGIAITELTALLSRRTLYCSKKANGKYSIDDTFDTPDGHIHYEAIEHIWAGDKCVYCGAKRDQYDRSSGLESYTYEFIHTYHPERIFNMQFDVIVGNPPYQLSDGGFGKSAAPIYQKFVEQAQKMNPRYISMIIPSRWFGGGKGLNDFRASMLTDKRIRQLVDFENANDCFPGVDLAGGVCYFLWDRDHPGQCEVKSVVNGDECTSVRDLDEFKIFVRNSRAVPIVRKVLAFKELTMDKQVSSRKPFGLATNVRPRQKGDLILHWQNGEGKFPSTEVTSGREWIKKYKVICAKTAYDHAGSPDK…
ATCC15424_16_163	CDL71800.1	4	0	MTDDGWQHNSSLVESLLSGFVEKKDDVDPQYEPMLIANHDGRTMEYAIKDELGRSQNFDMSVAFVSQGALQTLKQNFLDFADSNDHRSGRIITSTFNYFNSPKAFAELLKLQQETGIQVRIWQPGQTDETEDTADFPYHPKGYVFHHSDDDEPLYSTYIGSSNLTINALNSNREWNLRVATTDTSGLAEQLTAEINSQISESKPLTDAWLKLYEEDFKRYAPPRRPNRRQTQDAGTITPNAMQVEALMNLAQLRKQGESRAIIISATGTGKTYLSAFDVRQFKPKRMLYIAQQEQILKKAKESYQKVLGCPAKELGLFSGISKEHDRKYLFATVQTMSRPEVLVQFGKDDFDYILIDEVHHAAADSYKRIIDYFTPDFMLGMTATPERTDGANIFELFG…
ATCC27678_1_1220	CDL71800.1	4	0	MTDDGWQQNSSLIESLLSGFVEKKDDVDPQYEPMLIANHDGRTMEYAIKDELGRSQNFDMSVAFVSQGALQTLKQNFLDFADSNDHRSGRIITSTFNYFNSPKAFAELLKLQQETGIQVRIWQPGQTDETENTADFPYHPKGYVFHHSDDDEPLYSTYIGSSNLTINALNSNREWNLRVATTDTSGLAEQLTAEINSQISESKPLTDAWLKLYEEDFKRYAPPRRPNRRQTQDAGTITPNAMQVEALMNLAQLRKQGESRAIIISATGTGKTYLSAFDVRQFKPKRMLYIAQQEQILKKAKESYQKVLGCPAKELGLFSGISKEHDRKYLFATVQTMSRPEVLVQFGKDDFDYILIDEVHHAAADSYKRIIDYFTPDFMLGMTATPERTDGANIFELFG…
ATCC27678_1_1646	AIC92555.1	2	1.03e-44	MGCGMDDMELSLGDIEPGLLISGIISDRPAKVIAVTPMGGSIDLFYTDPDGSTGREVLDEESVKSLRIVSQENAGPRFDADPDEFRLAAEALRIKYAALYDPMSAVYSSDIDPLPHQIRAVYEDMLPKVPLRFLLADDPGAGKTIMAGLYIKEMLLRSAAERMLIVCPGGLAEQWRDELADKFNLDFEVFQPSMRELSQSGNPFREHARLIVRMDQVARNDEYRKMLSEVSWDIAVVDEAHRMSAHYKNVFGETDYTKRFHFGEILARTSENYLLMTATPHSGKEDDFQLFMTLLDPDRFAGRYEPKRHRNTDTAGLMRRMVKEDLLTFDGKPLFPERHAETVAYELSDGEKSLYRAVTEYVRDGMNAAKKIMRSDKRRGNSIGFALTVLQRRLASSPE…
ATCC27678_1_1647	-	2	-	MTESERRKKLIETGIPLKTINEESAREKSLRHGLPSTLHLYWARRPLATTRSILFAQLVDDPSAHPDRFPTEKAQNTERKRLHLIMERLAKWENIHDMDLYKEARQAILDSNDGVMPDILDPFAGGGAIPLEAQRLGLRSHASDLNPLAVTINKALIEFPSIFFNRPSVHPTEGAKTSDKTGGLADDIRYYGRILCDKAFGKVGNLYPKVKDEDGVEHTVIAWIWARTVTNPNPANPVQVPLVRSWWLSKKKGHEAWVKPTVQDDGTITYEIQHDNKGPKGDDEGTVNRKGAVSIVDGTPIDFEYIRAEGQVGHIGSQLMAIVGDSSSGRVYVSASALQEQAANVPEPLDKPMELLPEKALGFRVQAYGYKLWSDLFTNRQLTVLTTLSDTVAEVHEQV…
ATCC27679_1_182	CDL71800.1	4	0	MTDDGWQHNSSLVESLLSGFVEKKDDVDPQYEPMLIANHDGRTMEYAIKDELGRSQNFDMSVAFVSQGALQTLKQNFLDFADSNDHRSGRIITSTFNYFNSPKAFAELLKLQQETGIQVRIWQPGQTDETEDTADFPYHPKGYVFHHSDDDEPLYSTYIGSSNLTINALNSNREWNLRVATTDTSGLAEQLTAEINSQISESKPLTDAWLKLYEEDFKRYAPPRRPNRRQTQDAGTITPNAMQVEALMNLAQLRKQGESRAIIISATGTGKTYLSAFDVRQFKPKRMLYIAQQEQILKKAKESYQKVLGCPAKELGLFSGISKEHDRKYLFATVQTMSRPEVLVQFGKDDFDYILIDEVHHAAADSYKRIIDYFTPDFMLGMTATPERTDGANIFELFG…
ATCC27679_1_918	WP_006294359.1	2	1.07e-126	MQSADEKQWHDFVLGDLATIHSGHDIYAQERFSGNTPYVTAGSKCNGIGYFVGNDNDSMATDSISVARNGAIGEAHYHPYKALYGNDCRRVVMSGVCNPLAQLFIAQCISNQRSTFSYSRKLGTGRLQNLHILLPVADSGEPDYEYMTEYVRKYREAMLKRYREYVKQRLMRIGVMVDISALNEKDWAEFTLGDLFTIGAGKRLETRNKIPGSRPFIGASDNGNGVTGFVGNDNVSKDGNVLGVNYNGAPCIAFYHPYECLFTDDVKRLHLKNRSDNQFVLLFFSVVFAMQRVKYSYGYKFNEQRMKRQKLMLPVTDSGIPDWDYMEQYARNMMICKYRAYLDYLEA
ATCC27679_1_919	KFI63053.1	2	1.02e-124	MAKQEVKTDLWVAEQLKTSGIDFDAQGSDVEGINEALKTASKRGTGKSGYPEYTAVIGDFVLVIEDKANLDKHIKLDDNNVLDLGTKAVTDYAVNGAVFYAKHIAQNSDFHEVFAVGVSGDEKHHRITPVFVNDREGYAQLDDLESFIFFSLDNIREYYERNVLKIDTDVEKTTEQILKDAATLHEDLRTYGSLKDQDKPLVVAGILLALDEIEYKNFSIDDLVGDQLPGSRDGDKIMKAIESKLKRSNIGPDTKVQTMLGEFRIIRDSFRLNEVNETLGMTPLKKYASFLYKHVFHAIKYQTTSEDFIGRFYGEFMSYSGGDGQTLGIILTPRHITDLMCEILNIGPEDRVLDPCCGTAGFLISAMHRMLSLSSSESQRRSIKKKRLYGFEIQSNMFV…
Bd1_1_1195		2
Bd1_1_1196	AIC92555.1	2	1.03e-44	MGCGMDDMELSLGDIEPGLLISGIISDRPAKVIAVTPMGGSIDLFYTDPDGSTGREVLDEESVKSLRIVSQENAGPRFDADPDEFRLAAEALRIKYAALYDPMSAVYSSDIDPLPHQIRAVYEDMLPKVPLRFLLADDPGAGKTIMAGLYIKEMLLRSAAERMLIVCPGGLAEQWRDELADKFNLDFEVFQPSMRELSQSGNPFREHARLIVRMDQVARNDEYRKMLSEVSWDIAVVDEAHRMSAHYKNVFGETDYTKRFHFGEILARTSENYLLMTATPHSGKEDDFQLFMTLLDPDRFAGRYEPKRHRNTDTAGLMRRMVKEDLLTFDGKPLFPERHAETVAYELSDGEKSLYRAVTEYVRDGMNAAKKIMRSDKRRGNSIGFALTVLQRRLASSPE…
Bd1_1_1627	CDL71800.1	4	0	MTDDGWQQNSSLIESLLSGFVEKKDDVDPQYEPMLIANHDGRTMEYAIKDELGRSQNFDMSVAFVSQGALQTLKQNFLDFADSNDHRSGRIITSTFNYFNSPKAFAELLKLQQETGIQVRIWQPGQTDETENTADFPYHPKGYVFHHSDDDEPLYSTYIGSSNLTINALNSNREWNLRVATTDTSGLAEQLTAEINSQISESKPLTDAWLKLYEEDFKRYAPPRRPNRRQTQDAGTITPNAMQVEALMNLAQLRKQGESRAIIISATGTGKTYLSAFDVRQFKPKRMLYIAQQEQILKKAKESYQKVLGCPAKELGLFSGISKEHDRKYLFATVQTMSRPEVLVQFGKDDFDYILIDEVHHAAADSYKRIIDYFTPDFMLGMTATPERTDGANIFELFG…
BIOML-A1_43_1	CDL71800.1	4	0	SEYEPTLIANHDGRAMEKALKEELERSQDFDMSVAFVSQGAIQTLKQHFLDFADNNNHDSGRIITSTFNYFNSPKAFKELLKLQQDTGIQVQVWQPGQQTTIQDEIIEETGTEVSGTTADYPYHPKGYVFRHSAGNEPLYATYIGSSNLTINALNSNREWNLKVATADDSGLAEQLAAEIDSQISESKPLTDAWLALYEEDFKKYAPPRQPNRRHRNDSDTAITPNAMQAEALMNLVQLRKQGESRAIIISATGTGKTYLSAFDVRQYKPNRMLYIAQQEQILKKARESYQKVLCCTDDELGLFSGTSKEHDRKYVFATVQTMSRPEILTQFSKDDFDYILIDEVHHAAADSYKRIIDYFTPDFMLGMTATPERTDGANIFELFGNNVAYEIRLQQALE…
BIOML-A1_53_146	CDL71800.1	4	0	MADDGWQQNSSLIESLLSGFVEKKDDVDPQYEPMLIANHDGRTMEYAIKDELGRSQNFDMSVAFVSQGALQTLKQNFLDFADSNDHRSGRIITSTFNYFNSPKAFAELLKLQQETGIQVRIWQPGQTDETENTADFPYHPKGYVFHHSDDDEPLYSTYIGSSNLTINALNSNREWNLRVATTDTSGLAEQLTAEINSQISESKPLTDAWLKLYEEDFKRYAPPRRPNRRQTQDAGTITPNAMQVEALMNLAQLRKQGESRAIIISATGTGKTYLSAFDVRQFKPKRMLYIAQQEQILKKAKESYQKVLGCPAKELGLFSGISKEHDRKYLFATVQTMSRPEVLVQFGKDDFDYILIDEVHHAAADSYKRIIDYFTPDFMLGMTATPERTDGANIFELFG…
BIOML-A1_53_247	EEB21632.1	2	4.57e-113	MSNELQLGNKLYNPDVLSCLANLSNDEVFTPPQLANKVLDLLPEEIWHDSSITFLDPFTKTGVFLREITKRLLKGLEEEIPDLQQRIDHILNHQVWGIAITELTALLSRRTLYCSKKANGKYSIDDTFDTPDGHIHYEAIEHMWAGDKCVYCGAKRDQYDRSSGLESYTYEFIHTYHPERIFNMQFDVIVGNPPYQLSDGGFGKSAAPIYQKFVEQAQKMNPRYISMIIPSRWFGGGKGLNDFRASMLTDKRIRQLVDFENANDCFPGVDLAGGVCYFLWDRDHPGQCEVKSVVNGDECTSVRDLDEFKIFVRNSRAVPIVRKVLAFKEPTMDKQVSSRKPFGLATNVRPRQKGDLILHWQKGEGKFPSTEVTNGRQWINKYKVIAAYSAYDHAGNPDK…
BIOML-A1_53_248	KFI81894.1	2	4.39e-91	MVDSFFPQRPTISPKIYAYTIDAPTHKGLLKIGYTGRDVPTRVKEQLGTSHVNYKIVFEKSSMREDGSAFDDHAVHKVLDRRFSCEFGEWYRCTVKDVENAVEAVRDRRGSVTQRTQSFAMRPEQRCAVEKTQEYFAQFRKDNPGKPPRFLWNAKMRFGKTFTSYELAKAEGYKRVLILTFKPAVADSWRDDLETHKDFEGWQFISRDTELTYETADKNRPIVCFGSFQDFLGKNDIGGIKAKNEWVHEINWDLVIFDEYHFGAWRDTARELFEAEDIKERNDNLSSVAEIVGDSFAQGDDDFLPITTNGYLFLSGTPFRAIANGEFIEEQIFNWTYADEQRAKENWQGPGENPYAALPRVVLMTYQMPDQIREIASGGEFDEFDLNEFFAAEGTGDDA…
BIOML-A2_8_1	CDL71800.1	4	0	GNEPLYATYIGSSNLTINALNSNREWNLKVATADDSGLAEQLAAEIDSQISESKPLTDAWLALYEEDFKKYAPPRQPNRRHRNDSDTAITPNAMQAEALMNLVQLRKQGESRAIIISATGTGKTYLSAFDVRQYKPNRMLYIAQQEQILKKARESYQKVLCCTDDELGLFSGTSKEHDRKYVFATVQTMSRPEILTQFSKDDFDYILIDEVHHAAADSYKRIIDYFTPDFMLGMTATPERTDGANIFELFGNNVAYEIRLQQALEEDMLCPFHYYGVGEYIKEAPDGKFMGQQVSADSMTDKDRTEFSRWLEQLTDPNRVRYIIDKIQIYSEAGTDVRGLVFCSRRDEAKRLSAMFNEQVNQQAERPYRTKAITGENSQAERDEAVKQLENGELDYIFT…
BIOML-A2_31_169	KFI81894.1	2	4.39e-91	MVDSFFPQRPTISPKIYAYTIDAPTHKGLLKIGYTGRDVPTRVKEQLGTSHVNYKIVFEKSSMREDGSAFDDHAVHKVLDRRFSCEFGEWYRCTVKDVENAVEAVRDRRGSVTQRTQSFAMRPEQRCAVEKTQEYFAQFRKDNPGKPPRFLWNAKMRFGKTFTSYELAKAEGYKRVLILTFKPAVADSWRDDLETHKDFEGWQFISRDTELTYETADKNRPIVCFGSFQDFLGKNDIGGIKAKNEWVHEINWDLVIFDEYHFGAWRDTARELFEAEDIKERNDNLSSVAEIVGDSFAQGDDDFLPITTNGYLFLSGTPFRAIANGEFIEEQIFNWTYADEQRAKENWQGPGENPYAALPRVVLMTYQMPDQIREIASGGEFDEFDLNEFFAAEGTGDDA…
BIOML-A2_31_170	EEB21632.1	2	4.57e-113	MSNELQLGNKLYNPDVLSCLANLSNDEVFTPPQLANKVLDLLPEEIWHDSSITFLDPFTKTGVFLREITKRLLKGLEEEIPDLQQRIDHILNHQVWGIAITELTALLSRRTLYCSKKANGKYSIDDTFDTPDGHIHYEAIEHMWAGDKCVYCGAKRDQYDRSSGLESYTYEFIHTYHPERIFNMQFDVIVGNPPYQLSDGGFGKSAAPIYQKFVEQAQKMNPRYISMIIPSRWFGGGKGLNDFRASMLTDKRIRQLVDFENANDCFPGVDLAGGVCYFLWDRDHPGQCEVKSVVNGDECTSVRDLDEFKIFVRNSRAVPIVRKVLAFKEPTMDKQVSSRKPFGLATNVRPRQKGDLILHWQKGEGKFPSTEVTNGRQWINKYKVIAAYSAYDHAGNPDK…
BIOML-A2_31_271	CDL71800.1	4	0	MADDGWQQNSSLIESLLSGFVEKKDDVDPQYEPMLIANHDGRTMEYAIKDELGRSQNFDMSVAFVSQGALQTLKQNFLDFADSNDHRSGRIITSTFNYFNSPKAFAELLKLQQETGIQVRIWQPGQTDETENTADFPYHPKGYVFHHSDDDEPLYSTYIGSSNLTINALNSNREWNLRVATTDTSGLAEQLTAEINSQISESKPLTDAWLKLYEEDFKRYAPPRRPNRRQTQDAGTITPNAMQVEALMNLAQLRKQGESRAIIISATGTGKTYLSAFDVRQFKPKRMLYIAQQEQILKKAKESYQKVLGCPAKELGLFSGISKEHDRKYLFATVQTMSRPEVLVQFGKDDFDYILIDEVHHAAADSYKRIIDYFTPDFMLGMTATPERTDGANIFELFG…
BIOML-A3_8_169	KFI81894.1	2	4.39e-91	MVDSFFPQRPTISPKIYAYTIDAPTHKGLLKIGYTGRDVPTRVKEQLGTSHVNYKIVFEKSSMREDGSAFDDHAVHKVLDRRFSCEFGEWYRCTVKDVENAVEAVRDRRGSVTQRTQSFAMRPEQRCAVEKTQEYFAQFRKDNPGKPPRFLWNAKMRFGKTFTSYELAKAEGYKRVLILTFKPAVADSWRDDLETHKDFEGWQFISRDTELTYETADKNRPIVCFGSFQDFLGKNDIGGIKAKNEWVHEINWDLVIFDEYHFGAWRDTARELFEAEDIKERNDNLSSVAEIVGDSFAQGDDDFLPITTNGYLFLSGTPFRAIANGEFIEEQIFNWTYADEQRAKENWQGPGENPYAALPRVVLMTYQMPDQIREIASGGEFDEFDLNEFFAAEGTGDDA…
BIOML-A3_8_170	EEB21632.1	2	4.57e-113	MSNELQLGNKLYNPDVLSCLANLSNDEVFTPPQLANKVLDLLPEEIWHDSSITFLDPFTKTGVFLREITKRLLKGLEEEIPDLQQRIDHILNHQVWGIAITELTALLSRRTLYCSKKANGKYSIDDTFDTPDGHIHYEAIEHMWAGDKCVYCGAKRDQYDRSSGLESYTYEFIHTYHPERIFNMQFDVIVGNPPYQLSDGGFGKSAAPIYQKFVEQAQKMNPRYISMIIPSRWFGGGKGLNDFRASMLTDKRIRQLVDFENANDCFPGVDLAGGVCYFLWDRDHPGQCEVKSVVNGDECTSVRDLDEFKIFVRNSRAVPIVRKVLAFKEPTMDKQVSSRKPFGLATNVRPRQKGDLILHWQKGEGKFPSTEVTNGRQWINKYKVIAAYSAYDHAGNPDK…
BIOML-A3_8_271	CDL71800.1	4	0	MADDGWQQNSSLIESLLSGFVEKKDDVDPQYEPMLIANHDGRTMEYAIKDELGRSQNFDMSVAFVSQGALQTLKQNFLDFADSNDHRSGRIITSTFNYFNSPKAFAELLKLQQETGIQVRIWQPGQTDETENTADFPYHPKGYVFHHSDDDEPLYSTYIGSSNLTINALNSNREWNLRVATTDTSGLAEQLTAEINSQISESKPLTDAWLKLYEEDFKRYAPPRRPNRRQTQDAGTITPNAMQVEALMNLAQLRKQGESRAIIISATGTGKTYLSAFDVRQFKPKRMLYIAQQEQILKKAKESYQKVLGCPAKELGLFSGISKEHDRKYLFATVQTMSRPEVLVQFGKDDFDYILIDEVHHAAADSYKRIIDYFTPDFMLGMTATPERTDGANIFELFG…
BRDF23_2_6	CDL71800.1	4	0	MTDDGWQHNSSLVESLLSGFVEKKDDVDPQYEPMLIANHDGRTMEYAIKDELGRSQNFDMSVAFVSQGALQTLKQNFLDFADSNDHRSGRIITSTFNYFNSPKAFAELLKLQQETGIQVRIWQPGQTDETENTADFPYHPKGYVFHHSDDDEPLYSTYIGSSNLTINALNSNREWNLRVATTDTSGLAEQLTAEINSQISESKPLTDAWLKLYEEDFKRYAPPRRPNRRQTQDAGTITPNAMQVEALMNLAQLRKQGESRAIIISATGTGKTYLSAFDVRQFKPKRMLYIAQQEQILKKAKESYQKVLGCPAKELGLFSGISKEHDRKYLFATVQTMSRPEVLVQFGKNDFDYILIDEVHHAAADSYKRIIDYFTPDFMLGMTATPERTDGANIFELFG…
BRDF24_4_178	CDL71800.1	4	0	MTDDGWQQNSSLIESLLSGFVEKKDDVDPQYEPMLIANHDGRTMEYAIKDELGRSQNFDMSVAFVSQGALQTLKQNFLDFADSNDHRSGRIITSTFNYFNSPKAFAELLKLQQETGIQVRIWQPGQTDETENTADFPYHPKGYVFHHSDDDEPLYSTYIGSSNLTINALNSNREWNLRVATTDTSGLAEQLTAEINSQISESKPLTDAWLKLYEEDFKRYAPPRRPNRRQTQDAGTITPNAMQVEALMNLAQLRKQGESRAIIISATGTGKTYLSAFDVRQFKPKRMLYIAQQEQILKKAKESYQKVLGCPAKELGLFSGISKEHDRKYLFATVQTMSRPEVLVQFGKDDFDYILIDEVHHAAADSYKRIIDYFTPDFMLGMTATPERTDGANIFELFG…
BRDF5_2_6	CDL71800.1	4	0	MTDDGWQHNSSLVESLLSGFVEKKDDVDPQYEPMLIANHDGRTMEYAIKDELGRSQNFDMSVAFVSQGALQTLKQNFLDFADSNDHRSGRIITSTFNYFNSPKAFAELLKLQQETGIQVRIWQPGQTDETENTADFPYHPKGYVFHHSDDDEPLYSTYIGSSNLTINALNSNREWNLRVATTDTSGLAEQLTAEINSQISESKPLTDAWLKLYEEDFKRYAPPRRPNRRQTQDAGTITPNAMQVEALMNLAQLRKQGESRAIIISATGTGKTYLSAFDVRQFKPKRMLYIAQQEQILKKAKESYQKVLGCPAKELGLFSGISKEHDRKYLFATVQTMSRPEVLVQFGKNDFDYILIDEVHHAAADSYKRIIDYFTPDFMLGMTATPERTDGANIFELFG…
CVIHMP022_2_8	CDL71800.1	4	0	MTDDGWQHNSSLVESLLSGFVEKKDDVDPQYEPMLIANHDGRTMEYAIKDELGRSQNFDMSVAFVSQGALQTLKQNFLDFADSNDHRSGRIITSTFNYFNSPKAFAELLKLQQETGIQVRIWQPGQTDETEDTADFPYHPKGYVFHHSDDDEPLYSTYIGSSNLTINALNSNREWNLRVATTDTSGLAEQLTAEINSQISESKPLTDAWLKLYEEDFKRYAPPRRPNRRQTQDAGTITPNAMQVEALMNLAQLRKQGESRAIIISATGTGKTYLSAFDVRQFKPKRMLYIAQQEQILKKAKESYQKVLGCPAKELGLFSGISKEHDRKYLFATVQTMSRPEVLVQFGKDDFDYILIDEVHHAAADSYKRIIDYFTPDFMLGMTATPERTDGANIFELFG…
CVIHMP022_29_44	KFI63053.1	2	1.02e-124	MAKQEVKTDLWVAEQLKTSGIDFDAQGSDVEGINEALKTASKRGTGKSGYPEYTAVIGDFVLVIEDKANLDKHIKLDDNNVLDLGTKAVTDYAVNGAVFYAKHIAQNSDFHEVFAVGVSGDEKHHRITPVFVNDREGYAQLDDLESFIFFSLDNIREYYERNVLKIDTDVEKTTEQILKDAATLHEDLRTYGSLKDQDKPLVVAGILLALDEIEYKNFSIDDLVGDQLPGSRDGDKIMKAIESKLKRSNIGPDTKVQTMLGEFRIIRDSFRLNEVNETLGMTPLKKYASFLYKHVFHAIKYQTTSEDFIGRFYGEFMSYSGGDGQTLGIILTPRHITDLMCEILNIGPEDRVLDPCCGTAGFLISAMHRMLSLSSSESQRRSIKKKRLYGFEIQSNMFV…
CVIHMP022_29_45	WP_006294359.1	2	1.07e-126	MQSADEKQWHDFVLGDLATIHSGHDIYAQERFSGNTPYVTAGSKCNGIGYFVGNDNDSMATDSISVARNGAIGEAHYHPYKALYGNDCRRVVMSGVCNPLAQLFIAQCISNQRSTFSYSRKLGTGRLQNLHILLPVADSGEPDYEYMTEYVRKYREAMLKRYREYVKQRLMRIGVMVDISALNEKDWAEFTLGDLFTIGAGKRLETRNKIPGSRPFIGASDNGNGVTGFVGNDNVSKDGNVLGVNYNGAPCIAFYHPYECLFTDDVKRLHLKNRSDNQFVLLFFSVVFAMQRVKYSYGYKFNEQRMKRQKLMLPVTDSGIPDWDYMEQYARNMMICKYRAYLDYLEA
cx-0004_4_169	KFI81894.1	2	4.39e-91	MVDSFFPQRPTISPKIYAYTIDAPTHKGLLKIGYTGRDVPTRVKEQLGTSHVNYKIVFEKSSMREDGSAFDDHAVHKVLDRRFSCEFGEWYRCTVKDVENAVEAVRDRRGSVTQRTQSFAMRPEQRCAVEKTQEYFAQFRKDNPGKPPRFLWNAKMRFGKTFTSYELAKAEGYKRVLILTFKPAVADSWRDDLETHKDFEGWQFISRDTELTYETADKNRPIVCFGSFQDFLGKNDIGGIKAKNEWVHEINWDLVIFDEYHFGAWRDTARELFEAEDIKERNDNLSSVAEIVGDSFAQGDDDFLPITTNGYLFLSGTPFRAIANGEFIEEQIFNWTYADEQRAKENWQGPGENPYAALPRVVLMTYQMPDQIREIASGGEFDEFDLNEFFAAEGTGDDA…
cx-0004_4_170	EEB21632.1	2	4.57e-113	MSNELQLGNKLYNPDVLSCLANLSNDEVFTPPQLANKVLDLLPEEIWHDSSITFLDPFTKTGVFLREITKRLLKGLEEEIPDLQQRIDHILNHQVWGIAITELTALLSRRTLYCSKKANGKYSIDDTFDTPDGHIHYEAIEHMWAGDKCVYCGAKRDQYDRSSGLESYTYEFIHTYHPERIFNMQFDVIVGNPPYQLSDGGFGKSAAPIYQKFVEQAQKMNPRYISMIIPSRWFGGGKGLNDFRASMLTDKRIRQLVDFENANDCFPGVDLAGGVCYFLWDRDHPGQCEVKSVVNGDECTSVRDLDEFKIFVRNSRAVPIVRKVLAFKEPTMDKQVSSRKPFGLATNVRPRQKGDLILHWQKGEGKFPSTEVTNGRQWINKYKVIAAYSAYDHAGNPDK…
cx-0004_4_271	CDL71800.1	4	0	MADDGWQQNSSLIESLLSGFVEKKDDVDPQYEPMLIANHDGRTMEYAIKDELGRSQNFDMSVAFVSQGALQTLKQNFLDFADSNDHRSGRIITSTFNYFNSPKAFAELLKLQQETGIQVRIWQPGQTDETENTADFPYHPKGYVFHHSDDDEPLYSTYIGSSNLTINALNSNREWNLRVATTDTSGLAEQLTAEINSQISESKPLTDAWLKLYEEDFKRYAPPRRPNRRQTQDAGTITPNAMQVEALMNLAQLRKQGESRAIIISATGTGKTYLSAFDVRQFKPKRMLYIAQQEQILKKAKESYQKVLGCPAKELGLFSGISKEHDRKYLFATVQTMSRPEVLVQFGKDDFDYILIDEVHHAAADSYKRIIDYFTPDFMLGMTATPERTDGANIFELFG…
DE-29_4_17	CDL71800.1	4	0	MTDDGWQQNSSLIESLLSGFVEKKDDVDPQYEPMLIANHDGRTMEYAIKDELGRSQNFDMSVAFVSQGALQTLKQNFLDFADSNDHRSGRIITSTFNYFNSPKAFAELLKLQQETGIQVRIWQPGQTDETENTADFPYHPKGYVFHHSDDDEPLYSTYIGSSNLTINALNSNREWNLRVATTDTSGLAEQLTAEINSQISESKPLTDAWLKLYEEDFKRYAPPRRPNRRQTQDAGTITPNAMQVEALMNLAQLRKQGESRAIIISATGTGKTYLSAFDVRQFKPKRMLYIAQQEQILKKAKESYQKVLGCPAKELGLFSGISKEHDRKYLFATVQTMSRPEVLVQFGKDDFDYILIDEVHHAAADSYKRIIDYFTPDFMLGMTATPERTDGANIFELFG…
DE-29_17_19	SFC34931.1	1	1.71e-54	MTSVDEALSYDKDAIGIGRKGTIDKPYRLRAPFWTVDTLFYCIPYPGIDINFALCCFSNVDWKNKDESTGLPSLSKEAINEAFVCLPSADEQIAIGHHFTNLDNLITLHQRKYDGCTYPPIVRKVHIMSESITGESLFCDYYVQWVKTYKEGAIRDVTMGKYRLTQSWLGKLAPELKLANMDRTAYQQLINGYAQHHERQTTMDFHHQIKGAILDAVDEGLIPRDPTRKVIIKGKQPRIKKMKYLNQFELHAMLADLELGTEASWDWLILLIAKTGLRFSEALGLTPDDFDFAHQTLSVSKTWDYKNGGGFVPTKNASSVRKVQLDWQLVMQLSGLLKNLPHNKPIFINGKVYNSTANSVLAKHCKNVDVPIISIHGLRHTHASLLLFAGVSIASVSRR…
DE-29_17_20	SHE51453.1	1	0	MNKQQLASKIWESANKMRSKIEANEYKDYILGFIFYKFLSETELTRLRANDFTEADMSNLTEDNPDIVEFVQGECGYFIAYENLFSTWVRKGNDFEISDVRDALSAFSRNISPAHKKVFDGVFDTLQTGLSKLGTDARSQSKAARDLIYLINDIPMDSRQDYDVLGFIYEYLISNFAANAGKKAGEFYTPSEVSQLMSEIVAWHLQGREQIKIYDPTSGSGSLLIHIGQAVARRNGNPDSIKYYAQELKENTYNLTRMNLVMRGILPDNIVARNGDTLEDDWPWFDTEENKEETYDPLFVDAVVSNPPYSQNWDSTDKELDPRFSYGIAPKSKADYAFLLHDLYHLRPDGIMTIVLPHGVLFRGGEEGQIRKNLIENHHVQAIIGLPANIFFGTGIPTI…
DE-29_17_21	BAR03373.1	1	0	MSGKGKEGRVPQIRFAGFTDPWEQRKLGGIYGSIGNAFVGTATPYYVEQGHFYLESNNVKDGQINHNSEIFINDEFYEKQKDKWLHTGDMVMVQSGHVGHAAVIPEELDNTAAHALIMFRNPKEEIEPYFLNYEYQTDKANKKIENITTGNTIKHILASDMQEFIVDVPKYEEQKVIAGYFRNLDHLITLHQRKEFVLFFQERETTLVRLASGIEECAQEGFMFYDKESDFEEALIAVLKRHGWNDGVLEHPTEQDLVDNWAGILFDNNKGIDRLNGQRLTKGEMAQILEQIETLRTPLALNSFINGKTVSIKRDNRKDELHFGREISLKIYDRQEIAAGQSRYQIVRQPVYPARNKMLNDRRGDVCLLINGMPVIHIELKKSGIPVSQATNQIAKYAH…
DSM20436_2_57	AIC92555.1	2	1.03e-44	MGCGMDDMELSLGDIEPGLLISGIISDRPAKVIAVTPMGGSIDLFYTDPDGSTGREVLDEESVKSLRIVSQENAGPRFDADPDEFRLAAEALRIKYAALYDPMSAVYSSDIDPLPHQIRAVYEDMLPKVPLRFLLADDPGAGKTIMAGLYIKEMLLRSAAERMLIVCPGGLAEQWRDELADKFNLDFEVFQPSMRELSQSGNPFREHARLIVRMDQVARNDEYRKMLSEVSWDIAVVDEAHRMSAHYKNVFGETDYTKRFHFGEILARTSENYLLMTATPHSGKEDDFQLFMTLLDPDRFAGRYEPKRHRNTDTAGLMRRMVKEDLLTFDGKPLFPERHAETVAYELSDGEKSLYRAVTEYVRDGMNAAKKIMRSDKRRGNSIGFALTVLQRRLASSPE…
DSM20436_2_58		2
DSM20436_2_1779	CDL71800.1	4	0	MTDDGWQQNSSLIESLLSGFVEKKDDVDPQYEPMLIANHDGRTMEYAIKDELGRSQNFDMSVAFVSQGALQTLKQNFLDFADSNDHRSGRIITSTFNYFNSPKAFAELLKLQQETGIQVRIWQPGQTDETENTADFPYHPKGYVFHHSDDDEPLYSTYIGSSNLTINALNSNREWNLRVATTDTSGLAEQLTAEINSQISESKPLTDAWLKLYEEDFKRYAPPRRPNRRQTQDAGTITPNAMQVEALMNLAQLRKQGESRAIIISATGTGKTYLSAFDVRQFKPKRMLYIAQQEQILKKAKESYQKVLGCPAKELGLFSGISKEHDRKYLFATVQTMSRPEVLVQFGKDDFDYILIDEVHHAAADSYKRIIDYFTPDFMLGMTATPERTDGANIFELFG…
FMT-C1_2_111*	ALE11334.1	2*	0	MNTSKLQAFATDARRQLTNAVHARLNTVLAPDSAARVDDSRAFHFLESEIERAGGGEQGRRHVVERYAYRWFNRIIAFRYMDVHGFTGTPVVSPADLTSTNGLPEVLAAAKRGEYDDNTVFSLPVNSKVKDSIEGLLDGSVMADNPQGRAYGLLLQSECRYWSRDLPFMFENIGTHESSRVDEMLMPADLLAEGFVLRNAVEAMTPQDCGIDDASGNVEIIGWLYQYYISERKNEVMDGFKKNRKAGADEIPAATQLFTPDWIVRYLVQNTVGRLWVQSHPDCQLYRNWDYYIQPTAGDAPQQGNMLAVTSPEELTVCDPACGSGHMLTYAFDLLYEIYEEEGYSPSDIPALILEHNLYGMEIDERAANLASFALTMKARSRSRRFFRKQVTPRIQRIT…
FMT-C1_5_9	OQM56189.1	1	0	MVGPEDSYVKFPALAHSTRLGWRYMSIHDKTSDVDYDSTTNIFFNQFSESLKRLNPDEMVDETAIQSVLDRLRNDLTAKDVGRLFYRDLVDGVFGLSLIDFNHPENNDFTVATELPYVYEEDSFRPDIIFLLNGIPLAFMEVKRENNRDGILAERDRMYRRFSQPHYRKFANITQPMIFSNNQPYDDEDHEPIQGSFYACSAYGSVKMNHFREPQQNRARLLGSLAPRSEEIEKSILKDNNAISLYGSPEWEMSVDPRTPANEIITSMLSPERFLFLLKYGICYREYVDDNGVNHIDKHIMRYPQLFATFAVRDKLDSGAKQGVIWHTQGSGKTELAFLLSRYLRDCYQRRNTQLQTFFIVDRLELLNQASDEFTYRGANVVRIESREKFAELLQRPSQ…
FMT-C1_5_10	OQM56189.1	1	0	MKHGYVVDFADISAEFDKTNRAYYEELSNEYGDEVDKLQSLFEDPATIHRQLDQIKKVLWNYTTDNIVAFTQEIGAIDNAHKDELYELRKVLRQYKELRNLAAAAGYEELKEKFSDAEGWFDVDRYQKLLNEVELRIQRLNMQEALKNKEMSTGAMNVLLEQMEFEFAHGDKEELTVSDKLREKIRKARKTFGGNNDPKDPEFVNLLENLREKLAKTNFEEMTTEQAANLMDEVDQLRKEAEEINRRNDLLARKYGGDAKFMRIHKEMKNADTPLTTDDRAIQRILALGKRTIDTLLGQNAASFDQEASFKRKVGGKLITTVKGINPVDPVKQTERMVDWMYAEYSDERKNHLV
FMT-C1_5_11	KLN82499.1	1	5.59e-39	MNTEILNRTQAMIDGLKTVCADAGLANDSSEYKIITEAFLYKYLNDRFLHELGTLESFSDCDGAKAVEARYVGMDDDDRETALYELGTVARIRPEWLLSNLFNHKGENDFAKRFDTALSGIAQDNADIYSVKAGQGRITLFQGVSRFIVEENKRNAFCAALVGTLVDFSFDDALWQGYDFFSQVFEYLIKDYNKDSGSYGEYFTPHAIASIMAKILVPHGDRNITVYDPAAGSGTLVLALAHEIGEDKCTIYTQDRSQKANEFMRLNLILNGQVESLANVVHDNTLTAPRHLEADGNSLKHFDYIVSNPPFNCDFSKDRNTLASDKYAKRFWAGVPNIPKKKLEGMSIYLMFLQHILVSLKPEGKAAIVVPTGFLTARGSIEKTIRKRMIDEHMLRGVI…
FMT-C1_5_12	ERI83282.1	1	8.95e-38	MHKMKLEDLCETIVDCPHSTPKWETSGIPVIRNFNLDNTVISLDNPSYVSEETYLERTRRAVPQKNDIIFSREAPMGVLGIMPDNLKCCLGQRLVLIRPDASKISPRYLMYALASDFVQTQIRRADIAGSIVSNLTLPQIRSLIIPIVEDSAEAADLLGAIDDKIQTNQRICKELEETISLIYDYWFTQFDFPDENGNPYRLSGGNISSVHKVEKPLPWSLGQLSDFVQIGTNNILPSAMPAIVEHYSIPAFDSMQYPSFDPSSDIQSSKYQIPSNSFLISKLNPQFKRVWNPLYLTNSPVCSTEFVVLKCKRSIATSYIFSVLNSDRFQSFMQSNAVASTGSRSRVQPDRILEYTLPVPPEKILCAFNKAAQPVLESEQSIRIENHSLMNIRKWLMPM…
FMT-C1_11_72*	CDL71800.1	4*	0	MTDDGWQHNSSLVESLLSGFVEKKDDVDPQYEPMLIANHDGRTMEYAIKDELGRSQNFDMSVAFVSQGALQTLKQNFLDFADSNDHRSGRIITSTFNYFNSPKAFAELLKLQQETGIQVRIWQPGQTDETENTADFPYHPKGYVFHHSDDDEPLYSTYIGSSNLTINALNSNREWNLRVATTDTSGLAEQLTAEINSQISESKPLTDAWLKLYEEDFKRYAPPRRPNRRQTQDAGTITPNAMQVEALMNLAQLRKQGESRAIIISATGTGKTYLSAFDVRQFKPKRMLYIAQQEQILKKAKESYQKVLGCPAKELGLFSGISKEHDRKYLFATVQTMSRPEVLVQFGKYDFDYILIDEVHHAAADSYKRIIDYFTPDFMLGMTATPERTDGANIFELFG…
FMT-C1_11_73*	CDL71800.1	4*	2.68e-119	MLRQTQSSIIFTQQLGRGLRKASGKDSVVVIDFIGNYANNYLIPIALYGNTGDRDVARKNLQRETIGISSISFDKIARERVLASLDTADLSNMQLLSRQYQQMRYELGRIPMLMDIARRDASLVYTMAAKNDDHLSFVRSREKSLSRGRHATASYLEQLEPTSEVHNGMLKMLTATQLRGLRPHELLILAVLCGLDWNAIDPECSERSSTAFHSAKALDSLGIADLQKLLPELFPGADNSELQWRSALATLDYSYFIAANSQRFGKTPFITVDNGERCRLSDVFVEQLDNPTFNLFFEDTVKAGLCNALTLERNAVKHRIAQNHGFIYGEKYSVFDVMRLCGWQAEQVPQNVGGYKLDSLTNTLPIFIKYEASQYGDRFLDSGEIEWFSKNNRSLKSNE…
FMT-C1_25_24	WP_006294359.1	2	1.09e-119	MSGVCNPLAQLFIAQCISNQRSTFSYSRKLGTGRLQNLHILLPVADSGEPDYEYMTEYVRKYREAMLKRYREYVKQRLMRIGVMVDISALNEKDWAEFTLGDLFTIGAGKRLETRNKIPGSRPFIGASDNGNGVTGFVGNDNVSKDGNVLGVNYNGAPCIAFYHPYECLFTDDVKRLHLKNRSDNQFVLLFFSVVFAMQRVKYSYGYKFNEQRMKRQKLMLPVTDSGIPDWDYMEQYARNMMICKYRAYLDYLEA
FMT-C1_25_25	KFI63053.1	2	1.02e-124	MAKQEVKTDLWVAEQLKTSGIDFDAQGSDVEGINEALKTASKRGTGKSGYPEYTAVIGDFVLVIEDKANLDKHIKLDDNNVLDLGTKAVTDYAVNGAVFYAKHIAQNSDFHEVFAVGVSGDEKHHRITPVFVNDREGYAQLDDLESFIFFSLDNIREYYERNVLKIDTDVEKTTEQILKDAATLHEDLRTYGSLKDQDKPLVVAGILLALDEIEYKNFSIDDLVGDQLPGSRDGDKIMKAIESKLKRSNIGPDTKVQTMLGEFRIIRDSFRLNEVNETLGMTPLKKYASFLYKHVFHAIKYQTTSEDFIGRFYGEFMSYSGGDGQTLGIILTPRHITDLMCEILNIGPEDRVLDPCCGTAGFLISAMHRMLSLSSSESQRRSIKKKRLYGFEIQSNMFV…
FMT-C3_1_107*	ALE11334.1	2*	0	MNTSKLQAFATDARRQLTNAVHARLNTVLAPDSAARVDDSRAFHFLESEIERAGGGEQGRRHVVERYAYRWFNRIIAFRYMDVHGFTGTPVVSPADLTSTNGLPEVLAAAKRGEYDDNTVFSLPVNSKVKDSIEGLLDGSVMADNPQGRAYGLLLQSECRYWSRDLPFMFENIGTHESSRVDEMLMPADLLAEGFVLRNAVEAMTPQDCGIDDASGNVEIIGWLYQYYISERKNEVMDGFKKNRKAGADEIPAATQLFTPDWIVRYLVQNTVGRLWVQSHPDCQLYRNWDYYIQPTAGDAPQQGNMLAVTSPEELTVCDPACGSGHMLTYAFDLLYEIYEEEGYSPSDIPALILEHNLYGMEIDERAANLASFALTMKARSRSRRFFRKQVTPRIQRIT…
FMT-C3_3_23	WP_006294359.1	2	1.07e-126	MQSADEKQWHDFVLGDLATIHSGHDIYAQERFSGNTPYVTAGSKCNGIGYFVGNDNDSMATDSISVARNGAIGEAHYHPYKALYGNDCRRVVMSGVCNPLAQLFIAQCISNQRSTFSYSRKLGTGRLQNLHILLPVADSGEPDYEYMTEYVRKYREAMLKRYREYVKQRLMRIGVMVDISALNEKDWAEFTLGDLFTIGAGKRLETRNKIPGSRPFIGASDNGNGVTGFVGNDNVSKDGNVLGVNYNGAPCIAFYHPYECLFTDDVKRLHLKNRSDNQFVLLFFSVVFAMQRVKYSYGYKFNEQRMKRQKLMLPVTDSGIPDWDYMEQYARNMMICKYRAYLDYLEA
FMT-C3_3_24	KFI63053.1	2	1.02e-124	MAKQEVKTDLWVAEQLKTSGIDFDAQGSDVEGINEALKTASKRGTGKSGYPEYTAVIGDFVLVIEDKANLDKHIKLDDNNVLDLGTKAVTDYAVNGAVFYAKHIAQNSDFHEVFAVGVSGDEKHHRITPVFVNDREGYAQLDDLESFIFFSLDNIREYYERNVLKIDTDVEKTTEQILKDAATLHEDLRTYGSLKDQDKPLVVAGILLALDEIEYKNFSIDDLVGDQLPGSRDGDKIMKAIESKLKRSNIGPDTKVQTMLGEFRIIRDSFRLNEVNETLGMTPLKKYASFLYKHVFHAIKYQTTSEDFIGRFYGEFMSYSGGDGQTLGIILTPRHITDLMCEILNIGPEDRVLDPCCGTAGFLISAMHRMLSLSSSESQRRSIKKKRLYGFEIQSNMFV…
FMT-C3_6_9	OQM56189.1	1	0	MVGPEDSYVKFPALAHSTRLGWRYMSIHDKTSDVDYDSTTNIFFNQFSESLKRLNPDEMVDETAIQSVLDRLRNDLTAKDVGRLFYRDLVDGVFGLSLIDFNHPENNDFTVATELPYVYEEDSFRPDIIFLLNGIPLAFMEVKRENNRDGILAERDRMYRRFSQPHYRKFANITQPMIFSNNQPYDDEDHEPIQGSFYACSAYGSVKMNHFREPQQNRARLLGSLAPRSEEIEKSILKDNNAISLYGSPEWEMSVDPRTPANEIITSMLSPERFLFLLKYGICYREYVDDNGVNHIDKHIMRYPQLFATFAVRDKLDSGAKQGVIWHTQGSGKTELAFLLSRYLRDCYQRRNTQLQTFFIVDRLELLNQASDEFTYRGANVVRIESREKFAELLQRPSQ…
FMT-C3_6_10	OQM56189.1	1	1.36e-84	VLYDEGTRKDRREIQRRFKQGEIDILVVYDMLLTGFDAPRLKKLYLCRKIRAHNLLQALTRVNRPYHDMKHGYVVDFADISAEFDKTNRAYYEELSNEYGDEVDKLQSLFEDPATIHRQLDQIKKACGTTPRTTSSPSPRKSAR
FMT-C3_6_11	OQM56189.1	1	0	LYELRKVLRQYKELRNLAAAAGYEELKEKFSDAEGWFDVDRYQKLLNEVELRIQRLNMQEALKNKEMSTGAMNVLLEQMEFEFAHGDKEELTVSDKLREKIRKARKTFGGNNDPKDPEFVNLLENLREKLAKTNFEEMTTEQAANLMDEVDQLRKEAEEINRRNDLLARKYGGDAKFMRIHKEMKNADTPLTTDDRAIQRILALGKRTIDTLLGQNAASFDQEASFKRKVGGKLITTVKGINPVDPVKQTERMVDWMYAEYSDERKNHLV
FMT-C3_6_12	KLN82499.1	1	5.59e-39	MNTEILNRTQAMIDGLKTVCADAGLANDSSEYKIITEAFLYKYLNDRFLHELGTLESFSDCDGAKAVEARYVGMDDDDRETALYELGTVARIRPEWLLSNLFNHKGENDFAKRFDTALSGIAQDNADIYSVKAGQGRITLFQGVSRFIVEENKRNAFCAALVGTLVDFSFDDALWQGYDFFSQVFEYLIKDYNKDSGSYGEYFTPHAIASIMAKILVPHGDRNITVYDPAAGSGTLVLALAHEIGEDKCTIYTQDRSQKANEFMRLNLILNGQVESLANVVHDNTLTAPRHLEADGNSLKHFDYIVSNPPFNCDFSKDRNTLASDKYAKRFWAGVPNIPKKKLEGMSIYLMFLQHILVSLKPEGKAAIVVPTGFLTARGSIEKTIRKRMIDEHMLRGVI…
FMT-C3_6_13	ERI83282.1	1	8.95e-38	MHKMKLEDLCETIVDCPHSTPKWETSGIPVIRNFNLDNTVISLDNPSYVSEETYLERTRRAVPQKNDIIFSREAPMGVLGIMPDNLKCCLGQRLVLIRPDASKISPRYLMYALASDFVQTQIRRADIAGSIVSNLTLPQIRSLIIPIVEDSAEAADLLGAIDDKIQTNQRICKELEETISLIYDYWFTQFDFPDENGNPYRLSGGNISSVHKVEKPLPWSLGQLSDFVQIGTNNILPSAMPAIVEHYSIPAFDSMQYPSFDPSSDIQSSKYQIPSNSFLISKLNPQFKRVWNPLYLTNSPVCSTEFVVLKCKRSIATSYIFSVLNSDRFQSFMQSNAVASTGSRSRVQPDRILEYTLPVPPEKILCAFNKAAQPVLESEQSIRIENHSLMNIRKWLMPM…
FMT-C3_16_40*	CDL71800.1	4*	0	MTDDGWQHNSSLVESLLSGFVEKKDDVDPQYEPMLIANHDGRTMEYAIKDELGRSQNFDMSVAFVSQGALQTLKQNFLDFADSNDHRSGRIITSTFNYFNSPKAFAELLKLQQETGIQVRIWQPGQTDETENTADFPYHPKGYVFHHSDDDEPLYSTYIGSSNLTINALNSNREWNLRVATTDTSGLAEQLTAEINSQISESKPLTDAWLKLYEEDFKRYAPPRRPNRRQTQDAGTITPNAMQVEALMNLAQLRKQGESRAIIISATGTGKTYLSAFDVRQFKPKRMLYIAQQEQILKKAKESYQKVLGCPAKELGLFSGISKEHDRKYLFATVQTMSRPEVLVQFGKYDFDYILIDEVHHAAADSYKRIIDYFTPDFMLGMTATPERTDGANIFELFG…
FMT-C3_16_41*	CDL71800.1	4*	2.68e-119	MLRQTQSSIIFTQQLGRGLRKASGKDSVVVIDFIGNYANNYLIPIALYGNTGDRDVARKNLQRETIGISSISFDKIARERVLASLDTADLSNMQLLSRQYQQMRYELGRIPMLMDIARRDASLVYTMAAKNDDHLSFVRSREKSLSRGRHATASYLEQLEPTSEVHNGMLKMLTATQLRGLRPHELLILAVLCGLDWNAIDPECSERSSTAFHSAKALDSLGIADLQKLLPELFPGADNSELQWRSALATLDYSYFIAANSQRFGKTPFITVDNGERCRLSDVFVEQLDNPTFNLFFEDTVKAGLCNALTLERNAVKHRIAQNHGFIYGEKYSVFDVMRLCGWQAEQVPQNVGGYKLDSLTNTLPIFIKYEASQYGDRFLDSGEIEWFSKNNRSLKSNE…
JCM1195_1_1196	-	2	-	MTESERRKKLIETGIPLKTINEESAREKSLRHGLPSTLHLYWARRPLATTRSILFAQLVDDPSAHPDRFPTEKAQNTERKRLHLIMERLAKWENIHDMDLYKEARQAILDSNDGVMPDILDPFAGGGAIPLEAQRLGLRSHASDLNPLAVTINKALIEFPSIFFNRPSVHPTEGAKTSDKTGGLADDIRYYGRILCDKAFGKVGNLYPKVKDEDGVEHTVIAWIWARTVTNPNPANPVQVPLVRSWWLSKKKGHEAWVKPTVQDDGTITYEIQHDNKGPKGDDEGTVNRKGAVSIVDGTPIDFEYIRAEGQVGHIGSQLMAIVGDSSSGRVYVSASALQEQAANVPEPLDKPMELLPEKALGFRVQAYGYKLWSDLFTNRQLTVLTTLSDTVAEVHEQV…
JCM1195_1_1197	AIC92555.1	2	1.03e-44	MGCGMDDMELSLGDIEPGLLISGIISDRPAKVIAVTPMGGSIDLFYTDPDGSTGREVLDEESVKSLRIVSQENAGPRFDADPDEFRLAAEALRIKYAALYDPMSAVYSSDIDPLPHQIRAVYEDMLPKVPLRFLLADDPGAGKTIMAGLYIKEMLLRSAAERMLIVCPGGLAEQWRDELADKFNLDFEVFQPSMRELSQSGNPFREHARLIVRMDQVARNDEYRKMLSEVSWDIAVVDEAHRMSAHYKNVFGETDYTKRFHFGEILARTSENYLLMTATPHSGKEDDFQLFMTLLDPDRFAGRYEPKRHRNTDTAGLMRRMVKEDLLTFDGKPLFPERHAETVAYELSDGEKSLYRAVTEYVRDGMNAAKKIMRSDKRRGNSIGFALTVLQRRLASSPE…
JCM1195_1_1627	CDL71800.1	4	0	MTDDGWQQNSSLIESLLSGFVEKKDDVDPQYEPMLIANHDGRTMEYAIKDELGRSQNFDMSVAFVSQGALQTLKQNFLDFADSNDHRSGRIITSTFNYFNSPKAFAELLKLQQETGIQVRIWQPGQTDETENTADFPYHPKGYVFHHSDDDEPLYSTYIGSSNLTINALNSNREWNLRVATTDTSGLAEQLTAEINSQISESKPLTDAWLKLYEEDFKRYAPPRRPNRRQTQDAGTITPNAMQVEALMNLAQLRKQGESRAIIISATGTGKTYLSAFDVRQFKPKRMLYIAQQEQILKKAKESYQKVLGCPAKELGLFSGISKEHDRKYLFATVQTMSRPEVLVQFGKDDFDYILIDEVHHAAADSYKRIIDYFTPDFMLGMTATPERTDGANIFELFG…
MGYG-HGUT-01354_1_1220	CDL71800.1	4	0	MTDDGWQQNSSLIESLLSGFVEKKDDVDPQYEPMLIANHDGRTMEYAIKDELGRSQNFDMSVAFVSQGALQTLKQNFLDFADSNDHRSGRIITSTFNYFNSPKAFAELLKLQQETGIQVRIWQPGQTDETENTADFPYHPKGYVFHHSDDDEPLYSTYIGSSNLTINALNSNREWNLRVATTDTSGLAEQLTAEINSQISESKPLTDAWLKLYEEDFKRYAPPRRPNRRQTQDAGTITPNAMQVEALMNLAQLRKQGESRAIIISATGTGKTYLSAFDVRQFKPKRMLYIAQQEQILKKAKESYQKVLGCPAKELGLFSGISKEHDRKYLFATVQTMSRPEVLVQFGKDDFDYILIDEVHHAAADSYKRIIDYFTPDFMLGMTATPERTDGANIFELFG…
MGYG-HGUT-01354_1_1646	AIC92555.1	2	1.03e-44	MGCGMDDMELSLGDIEPGLLISGIISDRPAKVIAVTPMGGSIDLFYTDPDGSTGREVLDEESVKSLRIVSQENAGPRFDADPDEFRLAAEALRIKYAALYDPMSAVYSSDIDPLPHQIRAVYEDMLPKVPLRFLLADDPGAGKTIMAGLYIKEMLLRSAAERMLIVCPGGLAEQWRDELADKFNLDFEVFQPSMRELSQSGNPFREHARLIVRMDQVARNDEYRKMLSEVSWDIAVVDEAHRMSAHYKNVFGETDYTKRFHFGEILARTSENYLLMTATPHSGKEDDFQLFMTLLDPDRFAGRYEPKRHRNTDTAGLMRRMVKEDLLTFDGKPLFPERHAETVAYELSDGEKSLYRAVTEYVRDGMNAAKKIMRSDKRRGNSIGFALTVLQRRLASSPE…
MGYG-HGUT-01354_1_1647	-	2	-	MTESERRKKLIETGIPLKTINEESAREKSLRHGLPSTLHLYWARRPLATTRSILFAQLVDDPSAHPDRFPTEKAQNTERKRLHLIMERLAKWENIHDMDLYKEARQAILDSNDGVMPDILDPFAGGGAIPLEAQRLGLRSHASDLNPLAVTINKALIEFPSIFFNRPSVHPTEGAKTSDKTGGLADDIRYYGRILCDKAFGKVGNLYPKVKDEDGVEHTVIAWIWARTVTNPNPANPVQVPLVRSWWLSKKKGHEAWVKPTVQDDGTITYEIQHDNKGPKGDDEGTVNRKGAVSIVDGTPIDFEYIRAEGQVGHIGSQLMAIVGDSSSGRVYVSASALQEQAANVPEPLDKPMELLPEKALGFRVQAYGYKLWSDLFTNRQLTVLTTLSDTVAEVHEQV…
NCTC11816_1_1195	-	2	-	MTESERRKKLIETGIPLKTINEESAREKSLRHGLPSTLHLYWARRPLATTRSILFAQLVDDPSAHPDRFPTEKAQNTERKRLHLIMERLAKWENIHDMDLYKEARQAILDSNDGVMPDILDPFAGGGAIPLEAQRLGLRSHASDLNPLAVTINKALIEFPSIFFNRPSVHPTEGAKTSDKTGGLADDIRYYGRILCDKAFGKVGNLYPKVKDEDGVEHTVIAWIWARTVTNPNPANPVQVPLVRSWWLSKKKGHEAWVKPTVQDDGTITYEIQHDNKGPKGDDEGTVNRKGAVSIVDGTPIDFEYIRAEGQVGHIGSQLMAIVGDSSSGRVYVSASALQEQAANVPEPLDKPMELLPEKALGFRVQAYGYKLWSDLFTNRQLTVLTTLSDTVAEVHEQV…
NCTC11816_1_1196	AIC92555.1	2	1.03e-44	MGCGMDDMELSLGDIEPGLLISGIISDRPAKVIAVTPMGGSIDLFYTDPDGSTGREVLDEESVKSLRIVSQENAGPRFDADPDEFRLAAEALRIKYAALYDPMSAVYSSDIDPLPHQIRAVYEDMLPKVPLRFLLADDPGAGKTIMAGLYIKEMLLRSAAERMLIVCPGGLAEQWRDELADKFNLDFEVFQPSMRELSQSGNPFREHARLIVRMDQVARNDEYRKMLSEVSWDIAVVDEAHRMSAHYKNVFGETDYTKRFHFGEILARTSENYLLMTATPHSGKEDDFQLFMTLLDPDRFAGRYEPKRHRNTDTAGLMRRMVKEDLLTFDGKPLFPERHAETVAYELSDGEKSLYRAVTEYVRDGMNAAKKIMRSDKRRGNSIGFALTVLQRRLASSPE…
NCTC11816_1_1626	CDL71800.1	4	0	MTDDGWQQNSSLIESLLSGFVEKKDDVDPQYEPMLIANHDGRTMEYAIKDELGRSQNFDMSVAFVSQGALQTLKQNFLDFADSNDHRSGRIITSTFNYFNSPKAFAELLKLQQETGIQVRIWQPGQTDETENTADFPYHPKGYVFHHSDDDEPLYSTYIGSSNLTINALNSNREWNLRVATTDTSGLAEQLTAEINSQISESKPLTDAWLKLYEEDFKRYAPPRRPNRRQTQDAGTITPNAMQVEALMNLAQLRKQGESRAIIISATGTGKTYLSAFDVRQFKPKRMLYIAQQEQILKKAKESYQKVLGCPAKELGLFSGISKEHDRKYLFATVQTMSRPEVLVQFGKDDFDYILIDEVHHAAADSYKRIIDYFTPDFMLGMTATPERTDGANIFELFG…
VB29_1180	AEI97513.1	3	7.12e-25	VSDIQKIQGVTPNLTKENVGRLLALFPDVATEITNPQTGEAERAVDFDALRERLGDVAEGNRERYQFTWPGKREAKRLARKPIAKTLRPVKERSKDWDTTQNLYIEGDNLDALKILRENYAGKIKLIYIDPPYNTDGDLIYMDSYKQTEEEDKAVNGMYDSVGDQLVPNKETYGRFHSAWCTMIYPRLLLARDFLTADGAIFISIDENEADSLKKIADEIMGHDNFIAQIVWAGGRKNDSKHISLSHEYILCYAKSLHYLKENKIVWREKKNGLKEIYEKYNSLSAKYGDKYDCIEKEMKIWYKELDDSDPAKRQSHYSSVDKNGLYFADNISWPGGGGPRYEVLHPKTKKPVTIPSRGWLFSTPERMQEVINEGLVEFGPDETKVPCFKRYLAKTEYE…
VB29_1181	OQM54606.1	3	0	MKFRFSQYQYQSDAADAVCDVFEGQPLRDGVSYIRDMGIRKPLFLDSEPVQESFDLAELRPRQESFDHYAEDDDTGYRNVDLLLSKDQLLSNARNVQRRQNLAESTRLYTDPAGAVELDVEMETGTGKTFVYTKTMFELNRRYGWSKFIIVVPSIAIREGVAKSLDMTEDYFYTSGRDGNDGYGKRLNWFVYDSSDLTKLDNFAQSPDISAMIINMQAFNTSMKKGGRSKDANIIFSKRDNFGSRRPIDVISATHPIMILDEPQKMGGKATQEGIRLFKPLFTLNYSATHKTKHDLVYALDALDAYNQRLVKRIEVKGFELNNMRGTDGYLYLQDIIVSKNKAPQARIEYKKLSASGKVVTASSLFNEGDDIYTSSGELEAYRDGWRIAPDGIVPDGLE…
VB29_1520	CDL71800.1	4	0	MTDDGWQQNSSLIESLLSGFVEKKDDVDPQYEPMLIANHDGRTMEYAIKDELGRSQNFDMSVAFVSQGALQTLKQNFLDFADSNDHRSGRIITSTFNYFNSPKAFAELLKLQQETGIQVRIWQPGQTDETENTADFPYHPKGYVFHHSDDDEPLYSTYIGSSNLTINALNSNREWNLRVATTDTSGLAEQLTAEINSQISESKPLTDAWLKLYEEDFKRYAPPRRPNRRQTQDAGTITPNAMQVEALMNLAQLRKQGESRAIIISATGTGKTYLSAFDVRQFKPKRMLYIAQQEQILKKAKESYQKVLGCPAKELGLFSGISKEHDRKYLFATVQTMSRPEVLVQFGKDDFDYILIDEVHHAAADSYKRIIDYFTPDFMLGMTATPERTDGANIFELFG…
VB29_1796*	KFJ03397.1	2*	2.55e-71	MTGRNNWTREQTMMAFALYRILPSGKWDQHNPTVRKLADHIHRSPSAVSFKLGNLASLDKNRTTKGLTNHSRLDQEIWDEYAEHGDALVLESAQLLASALTDSDDSTAIHADSVVERIIAPQIGYDCPALVIQRVNQQYFRNTLIHNYHDRCCITGIAIDPLLVASHIKPWRDSSPSEKVSASNGLLLNAFHDRAFDQGLITLDDDFAVHISPHVEHTEINDEWLFRYERRRIALPIACAPADEFLEFHREHIFQN
VB29_1797	-	2	-	MSLLYSSVPPLKACPGQETINEAFHRLAHMSDEISIAVGYISLLSLKELDEVVRENNISRVTLTVGMYGKEGMPEQSYHKAKAYNRKWQENGIGEIRLVRSFAFHGKLYYFSKRNQPIAVINGSANLGVIKLEATNLRQYEVASLIEDQTEILNTKQLVDRINTDPISSNIDEVEGLQLIREKNCDLGKSDLAEPVTSDDLDVYRKHQTDLSFLLPLKVPTEAERIAGEGSKDSCMKSNINVCYARPRSSRKSRDWYEIQFTVDKSITTQPGYPQKNVPFIAITDDGYKFKAHTTSDGNKQFNAVGDELLLGRWLKGRLVAAGLVKPVNDTMKDVTREGMITREMLDEYGCHNLRLTKTDKTMEDPEDGSLDVWTLFFE
VB29_1798	-	2	-	MFSKNLAETILFSPISSGADSINILSGIATPTMASWYLTSLHEKRSESPFAPLQVNLIVGMTSADGVSFSSHSEFQDLQRRDVADASWDTFSCSYVYDLPAIHSNLYVWTKKGEPVSAYIGSAHFLQSSFLPSEVEDLMLEADPVESLAYYQNVEDHSMFCTHSEIESNVRIVNDFPPDLGQCDSPSNLETIALSLLTRDGGIGSRSGLNWGQREGRNPNEAYIPVPRKVAQMGFFPLDKQQFTVQTDDHKSLILRIEQENDKALTTPLSNSLLGEYFRRRLGLSNGEFVSVESLKEYGRTNVSFTKIDEEQYYMDFSQPVK
*Partial RM System

## Sheet: Table S5
Table S5. Toxin-antitoxin systems of the B. dentium taxon.
ORF Name	Functional annotation	Type II TA status
181B_0898	antitoxin HicB	Partial
181B_1196	toxin HipA	Partial
181B_1843	putative antitoxin	Partial
181B_1933	antitoxin HipB	Complete
181B_1934	toxin HipA	Complete
1893B_22_78	putative antitoxin	Partial
1893B_6_53	antitoxin HicB	Partial
2075B_0943	putative antitoxin	Partial
2075B_1629	putative antitoxin	Partial
2078B_0874	toxin HicA	Complete
2078B_0875	antitoxin HicB	Complete
2078B_0945	toxin HipA	Partial
2078B_1700	putative antitoxin	Partial
2078B_1777	antitoxin HipB	Complete
2078B_1778	toxin HipA	Complete
2091B_0904	toxin RelE	Partial
2091B_1625	putative antitoxin	Partial
2124B_0925	putative antitoxin	Partial
2124B_0931	toxin HipA	Partial
2124B_1236	antitoxin HicB	Partial
2124B_1662	putative antitoxin	Partial
2124B_2092	toxin RelE	Partial
2124B_2100	toxin HicA	Partial
679B_0899	toxin-antitoxin system protein	Partial
679B_0901	toxin HipA	Partial
679B_2152	antitoxin	Partial
679B_2229	antitoxin HipB	Complete
679B_2230	toxin HipA	Complete
68T9_1143	antitoxin HicB	Partial
68T9_1571	putative antitoxin	Partial
68T9_1646	antitoxin HipB	Complete
68T9_1647	toxin HipA	Complete
70T2_1200	antitoxin HicB	Partial
70T2_1586	putative antitoxin	Partial
74T1_1145	antitoxin HicB	Partial
74T1_1575	putative antitoxin	Partial
74T1_1650	antitoxin HipB	Complete
74T1_1651	toxin HipA	Complete
77T2_1145	antitoxin HicB	Partial
77T2_1574	putative antitoxin	Partial
77T2_1651	antitoxin HipB	Complete
77T2_1652	toxin HipA	Complete
78T4_1148	antitoxin HicB	Partial
78T4_1575	putative antitoxin	Partial
78T4_1650	antitoxin HipB	Complete
78T4_1651	toxin HipA	Complete
793B_0855	toxin RelE	Partial
793B_0909	toxin HicA	Complete
793B_0910	antitoxin HicB	Complete
793B_0959	toxin-antitoxin system protein	Partial
793B_0961	toxin HipA	Partial
793B_1321	toxin-antitoxin system toxin component	Partial
793B_1360	antitoxin HicB	Partial
793B_1739	antitoxin	Partial
831B_0779	toxin HicA	Partial
831B_0916	toxin RelE	Partial
831B_1585	putative antitoxin	Partial
841B_0890	toxin-antitoxin system protein	Partial
841B_1191	antitoxin HicB	Partial
841B_1633	putative antitoxin	Partial
848B_0895	toxin-antitoxin system protein	Partial
848B_1197	antitoxin HicB	Partial
848B_1452	putative antitoxin	Partial
898B_0888	toxin-antitoxin system protein	Partial
898B_0890	toxin HipA	Partial
898B_1552	putative antitoxin	Partial
898B_1629	antitoxin HipB	Complete
898B_1630	toxin HipA	Complete
898B_1975	antitoxin HicB	Partial
924B_0134	putative antitoxin	Partial
924B_0211	antitoxin HipB	Complete
924B_0212	toxin HipA	Complete
924B_1167	toxin-antitoxin system protein	Partial
924B_1169	toxin HipA	Partial
924B_1454	antitoxin HicB	Partial
ATCC15424_11_524	toxin HipA	Partial
ATCC15424_11_526	toxin-antitoxin system protein	Partial
ATCC15424_18_106	putative antitoxin	Partial
ATCC15424_18_27	toxin HipA	Complete
ATCC15424_18_28	antitoxin HipB	Complete
ATCC27678_1_1073	toxin HipA	Complete
ATCC27678_1_1074	antitoxin HipB	Complete
ATCC27678_1_1171	putative antitoxin	Partial
ATCC27678_1_1595	antitoxin HicB	Partial
ATCC27678_1_1911	toxin HipA	Partial
ATCC27678_1_1913	toxin-antitoxin system protein	Partial
ATCC27679_1_150	putative antitoxin	Partial
ATCC27679_1_72	toxin HipA	Complete
ATCC27679_1_73	antitoxin HipB	Complete
ATCC27679_1_852	toxin HipA	Partial
ATCC27679_1_854	toxin-antitoxin system protein	Partial
Bd1_1_1247	antitoxin HicB	Partial
Bd1_1_1678	putative antitoxin	Partial
Bd1_1_1775	antitoxin HipB	Complete
Bd1_1_1776	toxin HipA	Complete
Bd1_1_926	toxin-antitoxin system protein	Partial
Bd1_1_928	toxin HipA	Partial
BIOML-A1_38_134	antitoxin HicB	Partial
BIOML-A1_53_361	putative antitoxin	Partial
BIOML-A1_7_3	toxin RelE	Complete
BIOML-A1_7_4	antitoxin RelB	Complete
BIOML-A1_73_64	antitoxin HipB	Complete
BIOML-A1_73_65	toxin HipA	Complete
BIOML-A1_81_27	putative antitoxin	Partial
BIOML-A2_31_293	putative antitoxin	Partial
BIOML-A2_31_382	antitoxin HipB	Complete
BIOML-A2_31_383	toxin HipA	Complete
BIOML-A2_31_56	putative antitoxin	Partial
BIOML-A2_35_1	toxin RelE	Complete
BIOML-A2_35_2	antitoxin RelB	Complete
BIOML-A2_46_1	toxin RelE	Complete
BIOML-A2_46_2	antitoxin RelB	Complete
BIOML-A2_84_106	antitoxin HicB	Partial
BIOML-A3_5_135	antitoxin HicB	Partial
BIOML-A3_8_56	putative antitoxin	Partial
BIOML-A3_9_170	putative antitoxin	Partial
BIOML-A3_9_80	toxin HipA	Complete
BIOML-A3_9_81	antitoxin HipB	Complete
BRDF23_3_19	toxin-antitoxin system protein	Partial
BRDF23_3_25	toxin HipA	Partial
BRDF23_4_210	putative antitoxin	Partial
BRDF24_1_46	antitoxin HicB	Partial
BRDF24_10_49	putative antitoxin	Partial
BRDF24_7_88	toxin HipA	Complete
BRDF24_7_89	antitoxin HipB	Complete
BRDF5_3_293	toxin HipA	Partial
BRDF5_3_299	toxin-antitoxin system protein	Partial
BRDF5_9_24	putative antitoxin	Partial
CVIHMP022_29_109	toxin-antitoxin system protein	Partial
CVIHMP022_29_111	toxin HipA	Partial
CVIHMP022_8_105	antitoxin HipB	Complete
CVIHMP022_8_106	toxin HipA	Complete
CVIHMP022_8_25	putative antitoxin	Partial
cx-0004_11_5	putative antitoxin	Partial
cx-0004_4_56	putative antitoxin	Partial
cx-0004_5_134	antitoxin HicB	Partial
cx-0004_6_79	toxin HipA	Complete
cx-0004_6_80	antitoxin HipB	Complete
DE-29_16_156	putative antitoxin	Partial
DE-29_17_190	toxin-antitoxin system protein	Partial
DSM20436_1_21	antitoxin HicB	Partial
DSM20436_2_1629	toxin HipA	Complete
DSM20436_2_1630	antitoxin HipB	Complete
DSM20436_2_1728	putative antitoxin	Partial
DSM20436_2_325	toxin HipA	Partial
DSM20436_2_327	toxin-antitoxin system protein	Partial
FMT-C1_2_53	antitoxin HicB	Partial
FMT-C1_4_18	toxin-antitoxin system protein	Partial
FMT-C1_4_20	toxin HipA	Partial
FMT-C1_7_28	putative antitoxin	Partial
FMT-C1_7_99	antitoxin HipB	Complete
FMT-C1_7_100	toxin HipA	Complete
FMT-C3_1_51	antitoxin HicB	Partial
FMT-C3_5_18	toxin-antitoxin system protein	Partial
FMT-C3_5_20	toxin HipA	Partial
FMT-C3_8_100	antitoxin HipB	Complete
FMT-C3_8_101	toxin HipA	Complete
FMT-C3_8_28	putative antitoxin	Partial
JCM1195_1_1248	antitoxin HicB	Partial
JCM1195_1_1677	putative antitoxin	Partial
JCM1195_1_1774	antitoxin HipB	Complete
JCM1195_1_1775	toxin HipA	Complete
JCM1195_1_927	toxin-antitoxin system protein	Partial
JCM1195_1_929	toxin HipA	Partial
MGYG-HGUT-01354_1_1073	toxin HipA	Complete
MGYG-HGUT-01354_1_1074	antitoxin HipB	Complete
MGYG-HGUT-01354_1_1171	putative antitoxin	Partial
MGYG-HGUT-01354_1_1595	antitoxin HicB	Partial
MGYG-HGUT-01354_1_1911	toxin HipA	Partial
MGYG-HGUT-01354_1_1913	toxin-antitoxin system protein	Partial
NCTC11816_1_1247	antitoxin HicB	Partial
NCTC11816_1_1676	putative antitoxin	Partial
NCTC11816_1_1772	antitoxin HipB	Complete
NCTC11816_1_1773	toxin HipA	Complete
NCTC11816_1_926	toxin-antitoxin system protein	Partial
NCTC11816_1_928	toxin HipA	Partial
VB29_1543	putative antitoxin	Partial
